# Supplementary material for: Identification of Chemotypic Markers in Three Chemotype Categories of Cannabis Using Secondary Metabolites Profiled in Inflorescences, Leaves, Stem Bark, and Roots
Source: Front Plant Sci. 2021 Jul 1;12:699530. doi: 10.3389/fpls.2021.699530 (PMC8283674; doi:10.3389/fpls.2021.699530)
Supplement: Supplementary Table 7 — Secondary metabolites used in correlation analysis and classification analysis. [file Table_7.xlsx]

## Sheet: Corr cannab&terps inflo(ratio)
Row	Total CBDV (F)	Total CBG (F)	Total CBD (F)	Total THCV (F)	Total THC (F)	Total CBC (F)	α-Pinene (F)	Camphene (F)	β-Pinene (F)	β-Myrcene (F)	Limonene (F)	1,8-Cineole(Eucalyptol) (F)	Ocimene (F)	Sabinene Hydrate (F)	Terpinolene (F)	Linalool (F)	Fenchol (F)	Borneol (F)	α-Terpineol (F)	β-Caryophyllene (F)	trans-β-Farnesene (F)	α-Humulene (F)	trans-Nerolidol (F)	(-)-Guaiol (F)	β-Eudesmol (F)	α-Eudesmol (F)	α-Bisabolol (F)
Total CBDV (F)	1	-0.447935	0.90806	-0.355826	-0.906012	0.656182	0.197789	-0.577924	-0.285427	0.630167	-0.543384	0.457839	-0.412694	-0.144105	-0.263795	-0.421798	-0.495	-0.317693	-0.534813	-0.546837	-0.43799	-0.627891	-0.605137	0.649101	0.67432	0.621895	0.627902
Total CBG (F)	-0.447935	1	-0.42093	-0.166849	0.376443	-0.104814	0.108356	0.0987581	0.492113	-0.453666	-0.0139012	-0.0833186	0.416473	0.392899	0.696369	0.0777482	0.104392	0.0908702	0.421047	0.101525	0.0665278	0.240419	0.0708568	-0.283146	-0.305065	-0.277447	-0.303862
Total CBD (F)	0.90806	-0.42093	1	-0.475063	-0.998405	0.701911	0.362095	-0.569305	-0.16456	0.704037	-0.581094	0.337426	-0.505143	-0.18861	-0.270019	-0.416004	-0.525348	-0.329828	-0.591133	-0.647369	-0.417656	-0.726592	-0.610614	0.599639	0.622606	0.591787	0.497409
Total THCV (F)	-0.355826	-0.166849	-0.475063	1	0.478416	-0.455441	-0.16634	0.387609	-0.0236144	-0.0926005	0.390665	-0.274831	0.169752	-0.136369	-0.109498	0.238917	0.225629	0.207161	0.210856	0.0894796	0.0676649	0.106181	0.00549619	-0.317008	-0.3087	-0.242574	-0.292782
Total THC (F)	-0.906012	0.376443	-0.998405	0.478416	1	-0.724419	-0.382298	0.576081	0.141156	-0.704429	0.598267	-0.331817	0.485185	0.171482	0.240045	0.42414	0.535171	0.332991	0.584176	0.666584	0.427223	0.737296	0.630959	-0.590397	-0.613263	-0.584297	-0.484942
Total CBC (F)	0.656182	-0.104814	0.701911	-0.455441	-0.724419	1	0.467916	-0.493876	-0.0398987	0.632769	-0.620593	0.0625308	-0.0589817	0.0181837	-0.108556	-0.388425	-0.478443	-0.295087	-0.4846	-0.625872	-0.326244	-0.593836	-0.529749	0.222789	0.243892	0.209135	0.185044
α-Pinene (F)	0.197789	0.108356	0.362095	-0.16634	-0.382298	0.467916	1	-0.330469	0.534784	0.373251	-0.624283	-0.14004	0.202613	0.234611	0.1141	-0.28789	-0.460689	-0.0930528	-0.294202	-0.715436	-0.355208	-0.643201	-0.58635	-0.0820351	-0.0616705	-0.00638524	-0.0811805
Camphene (F)	-0.577924	0.0987581	-0.569305	0.387609	0.576081	-0.493876	-0.330469	1	0.165516	-0.532851	0.886305	-0.417935	0.0516926	-0.042288	-0.217777	0.403801	0.896377	0.729697	0.699091	0.378927	0.252205	0.434706	0.431144	-0.372786	-0.363833	-0.33394	-0.420528
β-Pinene (F)	-0.285427	0.492113	-0.16456	-0.0236144	0.141156	-0.0398987	0.534784	0.165516	1	-0.379057	-0.0820778	-0.119977	0.533923	0.391705	0.642454	-0.0973444	0.0938865	0.201559	0.473713	-0.346411	-0.254666	-0.230268	-0.228523	-0.217023	-0.210286	-0.128118	-0.283826
β-Myrcene (F)	0.630167	-0.453666	0.704037	-0.0926005	-0.704429	0.632769	0.373251	-0.532851	-0.379057	1	-0.585872	-0.017359	-0.355674	-0.300908	-0.463376	-0.238581	-0.644104	-0.448412	-0.782608	-0.626734	-0.219298	-0.677263	-0.5605	0.153899	0.175604	0.120734	0.0358385
Limonene (F)	-0.543384	-0.0139012	-0.581094	0.390665	0.598267	-0.620593	-0.624283	0.886305	-0.0820778	-0.585872	1	-0.272309	-0.125633	-0.207683	-0.235898	0.498801	0.881214	0.577643	0.615278	0.590125	0.382641	0.588699	0.646531	-0.304893	-0.300722	-0.28472	-0.293144
1,8-Cineole(Eucalyptol) (F)	0.457839	-0.0833186	0.337426	-0.274831	-0.331817	0.0625308	-0.14004	-0.417935	-0.119977	-0.017359	-0.272309	1	-0.190648	0.249728	0.208741	-0.144676	-0.16145	-0.0263917	-0.0146733	-0.131877	-0.355037	-0.210346	-0.320402	0.696226	0.658134	0.620986	0.574114
Ocimene (F)	-0.412694	0.416473	-0.505143	0.169752	0.485185	-0.0589817	0.202613	0.0516926	0.533923	-0.355674	-0.125633	-0.190648	1	0.456789	0.587187	-0.149437	-0.0247691	-0.0201681	0.294663	-0.0306334	-0.0726697	0.073921	-0.0473479	-0.366459	-0.372833	-0.360545	-0.336485
Sabinene Hydrate (F)	-0.144105	0.392899	-0.18861	-0.136369	0.171482	0.0181837	0.234611	-0.042288	0.391705	-0.300908	-0.207683	0.249728	0.456789	1	0.361247	-0.056954	0.065621	0.297735	0.346676	-0.0907492	-0.267404	-0.00700323	-0.191061	0.0832062	0.0619767	0.127608	0.0653269
Terpinolene (F)	-0.263795	0.696369	-0.270019	-0.109498	0.240045	-0.108556	0.1141	-0.217777	0.642454	-0.463376	-0.235898	0.208741	0.587187	0.361247	1	-0.145706	-0.157401	-0.191278	0.308002	-0.0497013	-0.180836	0.022815	-0.0920308	-0.0630594	-0.0895288	-0.067349	-0.0702304
Linalool (F)	-0.421798	0.0777482	-0.416004	0.238917	0.42414	-0.388425	-0.28789	0.403801	-0.0973444	-0.238581	0.498801	-0.144676	-0.149437	-0.056954	-0.145706	1	0.525983	0.418743	0.374734	0.352906	0.11449	0.35105	0.436415	-0.50208	-0.499939	-0.486416	-0.393345
Fenchol (F)	-0.495	0.104392	-0.525348	0.225629	0.535171	-0.478443	-0.460689	0.896377	0.0938865	-0.644104	0.881214	-0.16145	-0.0247691	0.065621	-0.157401	0.525983	1	0.838016	0.794129	0.468606	0.224247	0.499258	0.508559	-0.267637	-0.274883	-0.242387	-0.216346
Borneol (F)	-0.317693	0.0908702	-0.329828	0.207161	0.332991	-0.295087	-0.0930528	0.729697	0.201559	-0.448412	0.577643	-0.0263917	-0.0201681	0.297735	-0.191278	0.418743	0.838016	1	0.741996	0.139586	0.0018208	0.204103	0.143521	-0.129162	-0.138067	-0.0757774	-0.110851
α-Terpineol (F)	-0.534813	0.421047	-0.591133	0.210856	0.584176	-0.4846	-0.294202	0.699091	0.473713	-0.782608	0.615278	-0.0146733	0.294663	0.346676	0.308002	0.374734	0.794129	0.741996	1	0.367685	0.0321272	0.464982	0.277901	-0.22042	-0.241492	-0.161826	-0.267302
β-Caryophyllene (F)	-0.546837	0.101525	-0.647369	0.0894796	0.666584	-0.625872	-0.715436	0.378927	-0.346411	-0.626734	0.590125	-0.131877	-0.0306334	-0.0907492	-0.0497013	0.352906	0.468606	0.139586	0.367685	1	0.502207	0.969384	0.844075	-0.24219	-0.267813	-0.26135	-0.0741682
trans-β-Farnesene (F)	-0.43799	0.0665278	-0.417656	0.0676649	0.427223	-0.326244	-0.355208	0.252205	-0.254666	-0.219298	0.382641	-0.355037	-0.0726697	-0.267404	-0.180836	0.11449	0.224247	0.0018208	0.0321272	0.502207	1	0.537763	0.615623	-0.276062	-0.28999	-0.312662	-0.255489
α-Humulene (F)	-0.627891	0.240419	-0.726592	0.106181	0.737296	-0.593836	-0.643201	0.434706	-0.230268	-0.677263	0.588699	-0.210346	0.073921	-0.00700323	0.022815	0.35105	0.499258	0.204103	0.464982	0.969384	0.537763	1	0.827698	-0.329425	-0.355639	-0.340846	-0.166836
trans-Nerolidol (F)	-0.605137	0.0708568	-0.610614	0.00549619	0.630959	-0.529749	-0.58635	0.431144	-0.228523	-0.5605	0.646531	-0.320402	-0.0473479	-0.191061	-0.0920308	0.436415	0.508559	0.143521	0.277901	0.844075	0.615623	0.827698	1	-0.431109	-0.445628	-0.446912	-0.207327
(-)-Guaiol (F)	0.649101	-0.283146	0.599639	-0.317008	-0.590397	0.222789	-0.0820351	-0.372786	-0.217023	0.153899	-0.304893	0.696226	-0.366459	0.0832062	-0.0630594	-0.50208	-0.267637	-0.129162	-0.22042	-0.24219	-0.276062	-0.329425	-0.431109	1	0.986904	0.961598	0.726856
β-Eudesmol (F)	0.67432	-0.305065	0.622606	-0.3087	-0.613263	0.243892	-0.0616705	-0.363833	-0.210286	0.175604	-0.300722	0.658134	-0.372833	0.0619767	-0.0895288	-0.499939	-0.274883	-0.138067	-0.241492	-0.267813	-0.28999	-0.355639	-0.445628	0.986904	1	0.949623	0.726507
α-Eudesmol (F)	0.621895	-0.277447	0.591787	-0.242574	-0.584297	0.209135	-0.00638524	-0.33394	-0.128118	0.120734	-0.28472	0.620986	-0.360545	0.127608	-0.067349	-0.486416	-0.242387	-0.0757774	-0.161826	-0.26135	-0.312662	-0.340846	-0.446912	0.961598	0.949623	1	0.70267
α-Bisabolol (F)	0.627902	-0.303862	0.497409	-0.292782	-0.484942	0.185044	-0.0811805	-0.420528	-0.283826	0.0358385	-0.293144	0.574114	-0.336485	0.0653269	-0.0702304	-0.393345	-0.216346	-0.110851	-0.267302	-0.0741682	-0.255489	-0.166836	-0.207327	0.726856	0.726507	0.70267	1

## Sheet: Corr cannab&terps leaves(ratio)
Row	Total CBDV (L)	Total CBG (L)	Total CBD (L)	Total THCV (L)	Total THC (L)	Total CBC (L)	α-Pinene (L)	β-Pinene (L)	β-Myrcene (L)	Limonene (L)	1,8-Cineole(Eucalyptol) (L)	Linalool (L)	Fenchol (L)	β-Caryophyllene (L)	trans-β-Farnesene (L)	α-Humulene (L)	trans-Nerolidol (L)	(-)-Guaiol (L)	β-Eudesmol (L)	α-Eudesmol (L)	α-Bisabolol (L)
Total CBDV (L)	1	-0.369312	0.738527	-0.194695	-0.763586	-0.265999	0.456061	-0.0958744	0.325985	-0.382288	-0.120274	-0.363362	-0.360276	-0.658523	-0.280352	-0.652157	-0.538112	0.479838	0.500296	0.460446	0.407838
Total CBG (L)	-0.369312	1	-0.379735	0.0980239	0.369858	0.0045492	0.0469848	0.290416	-0.0886177	0.0703761	-0.0638756	0.512351	0.315902	0.393796	0.0813682	0.484324	0.158268	-0.300741	-0.298969	-0.288043	-0.377969
Total CBD (L)	0.738527	-0.379735	1	-0.43618	-0.987756	-0.569659	0.493301	-0.107196	0.342306	-0.463162	-0.0728216	-0.415489	-0.334265	-0.729957	-0.488003	-0.755211	-0.498689	0.620773	0.659329	0.59057	0.414419
Total THCV (L)	-0.194695	0.0980239	-0.43618	1	0.377439	0.382196	-0.0663445	0.0828305	0.174309	0.30444	0.0466573	0.121217	0.0361998	0.162394	0.205045	0.213734	-0.0593621	-0.343261	-0.336693	-0.326088	-0.122715
Total THC (L)	-0.763586	0.369858	-0.987756	0.377439	1	0.44493	-0.487128	0.151689	-0.340623	0.500804	0.115795	0.448361	0.38786	0.778467	0.542491	0.777695	0.56116	-0.655486	-0.689637	-0.621996	-0.491382
Total CBC (L)	-0.265999	0.0045492	-0.569659	0.382196	0.44493	1	-0.3706	-0.25779	-0.25667	0.0246058	-0.163129	-0.0717081	-0.1562	0.0993863	-0.025138	0.226605	-0.0103731	-0.102181	-0.154452	-0.103294	0.266372
α-Pinene (L)	0.456061	0.0469848	0.493301	-0.0663445	-0.487128	-0.3706	1	0.52297	0.629052	-0.231047	-0.208822	0.0280684	0.001425	-0.472821	-0.0921518	-0.328965	-0.274523	-0.0155698	0.0185652	-0.0276956	-0.0052024
β-Pinene (L)	-0.0958744	0.290416	-0.107196	0.0828305	0.151689	-0.25779	0.52297	1	0.208667	0.502733	-0.223078	0.554339	0.763276	0.203954	0.18201	0.245898	0.35875	-0.477674	-0.459655	-0.477318	-0.509881
β-Myrcene (L)	0.325985	-0.0886177	0.342306	0.174309	-0.340623	-0.25667	0.629052	0.208667	1	-0.0698064	-0.188331	-0.0508868	-0.0457571	-0.28975	0.222417	-0.163837	-0.219083	-0.203075	-0.162051	-0.238009	-0.122605
Limonene (L)	-0.382288	0.0703761	-0.463162	0.30444	0.500804	0.0246058	-0.231047	0.502733	-0.0698064	1	-0.0217645	0.350569	0.700379	0.494571	0.369965	0.43103	0.523726	-0.486855	-0.475139	-0.459551	-0.555674
1,8-Cineole(Eucalyptol) (L)	-0.120274	-0.0638756	-0.0728216	0.0466573	0.115795	-0.163129	-0.208822	-0.223078	-0.188331	-0.0217645	1	0.0197977	-0.185228	-0.0183645	0.19284	-0.144275	-0.025171	0.10863	0.0813099	0.140038	-0.16501
Linalool (L)	-0.363362	0.512351	-0.415489	0.121217	0.448361	-0.0717081	0.0280684	0.554339	-0.0508868	0.350569	0.0197977	1	0.712624	0.383133	0.218441	0.373313	0.48815	-0.526255	-0.481028	-0.49315	-0.452321
Fenchol (L)	-0.360276	0.315902	-0.334265	0.0361998	0.38786	-0.1562	0.001425	0.763276	-0.0457571	0.700379	-0.185228	0.712624	1	0.463571	0.254653	0.446798	0.641055	-0.56277	-0.492532	-0.537992	-0.560101
β-Caryophyllene (L)	-0.658523	0.393796	-0.729957	0.162394	0.778467	0.0993863	-0.472821	0.203954	-0.28975	0.494571	-0.0183645	0.383133	0.463571	1	0.573947	0.915388	0.703615	-0.642965	-0.676693	-0.600204	-0.738315
trans-β-Farnesene (L)	-0.280352	0.0813682	-0.488003	0.205045	0.542491	-0.025138	-0.0921518	0.18201	0.222417	0.369965	0.19284	0.218441	0.254653	0.573947	1	0.577458	0.455393	-0.661333	-0.680009	-0.615317	-0.656145
α-Humulene (L)	-0.652157	0.484324	-0.755211	0.213734	0.777695	0.226605	-0.328965	0.245898	-0.163837	0.43103	-0.144275	0.373313	0.446798	0.915388	0.577458	1	0.673379	-0.692776	-0.733069	-0.65996	-0.701197
trans-Nerolidol (L)	-0.538112	0.158268	-0.498689	-0.0593621	0.56116	-0.0103731	-0.274523	0.35875	-0.219083	0.523726	-0.025171	0.48815	0.641055	0.703615	0.455393	0.673379	1	-0.624829	-0.599311	-0.553491	-0.612292
(-)-Guaiol (L)	0.479838	-0.300741	0.620773	-0.343261	-0.655486	-0.102181	-0.0155698	-0.477674	-0.203075	-0.486855	0.10863	-0.526255	-0.56277	-0.642965	-0.661333	-0.692776	-0.624829	1	0.954224	0.947488	0.525428
β-Eudesmol (L)	0.500296	-0.298969	0.659329	-0.336693	-0.689637	-0.154452	0.0185652	-0.459655	-0.162051	-0.475139	0.0813099	-0.481028	-0.492532	-0.676693	-0.680009	-0.733069	-0.599311	0.954224	1	0.949411	0.536662
α-Eudesmol (L)	0.460446	-0.288043	0.59057	-0.326088	-0.621996	-0.103294	-0.0276956	-0.477318	-0.238009	-0.459551	0.140038	-0.49315	-0.537992	-0.600204	-0.615317	-0.65996	-0.553491	0.947488	0.949411	1	0.469415
α-Bisabolol (L)	0.407838	-0.377969	0.414419	-0.122715	-0.491382	0.266372	-0.0052024	-0.509881	-0.122605	-0.555674	-0.16501	-0.452321	-0.560101	-0.738315	-0.656145	-0.701197	-0.612292	0.525428	0.536662	0.469415	1
