# Supplementary material for: Identification of Chemotypic Markers in Three Chemotype Categories of Cannabis Using Secondary Metabolites Profiled in Inflorescences, Leaves, Stem Bark, and Roots
Source: Front Plant Sci. 2021 Jul 1;12:699530. doi: 10.3389/fpls.2021.699530 (PMC8283674; doi:10.3389/fpls.2021.699530)
Supplement: Supplementary Table 8 — Correlations of cannabinoids and terpenoids in inflorescences and leaves. [file Table_8.xlsx]

## Sheet: Cannabinoids in inflorescences
Strain number	Plant number	Strain	Strain	Three clusters	CBDV	CBDVA	CBG	CBD	CBDA	THCV	CBGA	CBN	9-THC	8-THC	THCVA	CBC	THCA	CBCA	Total CBDV (0.867)	Total CBG (0.878)	Total CBD (0.877)	Total THCV (0.867)	Total THC (0.877)	Total CBC (0.877)	Total cannabinoids
1	46	Lemon Garlic OG	1-Intermediate	C2-Intermediate	7.71679e-05	0.000231504	0.000926015	0.00339539	0.0725379	7.71679e-05	0.00223787	0	0.00517025	0	7.71679e-05	0.00038584	0.038584	0.00439857	0.000277882	0.00289087	0.0670111	0.000144073	0.0390084	0.00424339	0.128099
1	47	Lemon Garlic OG	1-Intermediate	C2-Intermediate	8.06127e-05	0.000241838	0.000806127	0.00266022	0.0773881	8.06127e-05	0.00169287	0	0.00411125	0	8.06127e-05	0.000403063	0.0386941	0.0050786	0.000290286	0.00229246	0.0705296	0.000150504	0.0380459	0.00485699	0.131318
1	48	Lemon Garlic OG	1-Intermediate	C2-Intermediate	8.37609e-05	0.000167522	0.000753848	0.00251283	0.0737096	8.37609e-05	0.00201026	0	0.00351796	0	0	0.000335043	0.0318291	0.00469061	0.000229002	0.00251886	0.0671561	8.37609e-05	0.0314321	0.00444871	0.119694
1	50	Lemon Garlic OG	1-Intermediate	C2-Intermediate	7.35159e-05	0.000147032	0.000588127	0.00220548	0.0573424	7.35159e-05	0.00169087	0	0.00382283	0	0	0.000367579	0.0338173	0.00396986	0.000200992	0.00207271	0.0524948	7.35159e-05	0.0334806	0.00384915	0.104099
2	91	Royal Medic	2-Intermediate	C2-Intermediate	7.86705e-05	0.000314682	0.000236011	0.00180942	0.0723768	7.86705e-05	0.00228144	0	0.00298948	0	0.000157341	0.000236011	0.0409086	0.00440555	0.0003515	0.00223912	0.0652839	0.000215085	0.0388664	0.00409968	0.125873
2	93	Royal Medic	2-Intermediate	C2-Intermediate	8.19504e-05	0.000327802	0.000163901	0.00188486	0.0922142	8.19504e-05	0.00163901	0	0.00278631	0	0.000163901	0.000245851	0.0570051	0.00409752	0.000366154	0.00160295	0.0827567	0.000224052	0.0527798	0.00383938	0.160692
2	95	Royal Medic	2-Intermediate	C2-Intermediate	7.67607e-05	0.000383803	0.000230282	0.00237958	0.0901624	7.67607e-05	0.00237958	0	0.00368451	0	0.000230282	0.000307043	0.0565425	0.00475916	0.000409518	0.00231955	0.081452	0.000276415	0.0532723	0.00448083	0.161213
3	77	Blue Hawaiian	3-CBD	C1-CBD	7.87789e-05	0.000393895	0.000315116	0.00622354	0.146105	7.87789e-05	0.00543575	0	0.00070901	0	0	0.00070901	0.00575086	0.00795667	0.000420286	0.0050877	0.134357	7.87789e-05	0.00575252	0.00768701	0.173756
3	78	Blue Hawaiian	3-CBD	C1-CBD	7.91531e-05	0.000316612	0.000158306	0.00277036	0.105152	0	0.00237459	0	0.000316612	0	0	0.000316612	0.00443257	0.0050658	0.000353656	0.0022432	0.0949883	0	0.00420398	0.00475932	0.120982
3	79	Blue Hawaiian	3-CBD	C1-CBD	7.30861e-05	0.000292344	0.000292344	0.00372739	0.12672	7.30861e-05	0.00336196	0	0.00036543	0	0	0.00036543	0.00475059	0.00665083	0.000326549	0.00324414	0.114861	7.30861e-05	0.0045317	0.00619821	0.146673
3	80	Blue Hawaiian	3-CBD	C1-CBD	7.21111e-05	0.000288444	0.000288444	0.00468722	0.121236	7.21111e-05	0.00367766	0	0.000504777	0	0	0.000504777	0.00490355	0.00641788	0.000322192	0.00351743	0.111011	7.21111e-05	0.00480519	0.00613326	0.142653
4	66	Kandy Kush	4-CBD	C1-CBD	8.49437e-05	0.000509662	0.000849437	0.00237842	0.102748	8.49437e-05	0.00254831	0	0.000339775	0	0	0.000254831	0.00560629	0.00526651	0.000526821	0.00308685	0.0924885	8.49437e-05	0.00525649	0.00487356	0.120671
4	67	Kandy Kush	4-CBD	C1-CBD	8.34637e-05	0.000500782	0.000751174	0.00300469	0.0884716	8.34637e-05	0.00208659	0	0.000417319	0	0	0.000333855	0.00450704	0.00475743	0.000517642	0.0025832	0.0805943	8.34637e-05	0.00436999	0.00450612	0.104997
4	68	Kandy Kush	4-CBD	C1-CBD	7.52021e-05	0.000451213	0.000752021	0.00315849	0.0872344	7.52021e-05	0.00165445	0	0.000451213	0	0	0.000376011	0.00436172	0.00473773	0.000466403	0.00220462	0.0796631	7.52021e-05	0.00427644	0.004531	0.103328
4	69	Kandy Kush	4-CBD	C1-CBD	7.29661e-05	0.000510762	0.000875593	0.00372127	0.114572	7.29661e-05	0.00277271	0	0.000437796	0	0	0.00036483	0.00481576	0.00510762	0.000515797	0.00331003	0.104201	7.29661e-05	0.00466122	0.00484422	0.133324
4	70	Kandy Kush	4-CBD	C1-CBD	8.44595e-05	0.000422297	0.000760135	0.00329392	0.119491	8.44595e-05	0.0027027	0	0.000422297	0	0	0.000337838	0.00481419	0.00464527	0.000450591	0.00313311	0.108088	8.44595e-05	0.00464434	0.00441174	0.137059
5	81	Special	5-CBD	C1-CBD	7.96654e-05	0.000398327	0.000318662	0.00326628	0.103008	7.96654e-05	0.00143398	0	0.000398327	0	0	0.000318662	0.0039036	0.0041426	0.000425015	0.00157769	0.0936042	7.96654e-05	0.00382179	0.00395172	0.117348
5	83	Special	5-CBD	C1-CBD	7.29395e-05	0.000437637	0.000437637	0.00350109	0.091735	7.29395e-05	0.00233406	0	0.000437637	0	0	0.000364697	0.00415755	0.00466813	0.000452371	0.00248694	0.0839527	7.29395e-05	0.00408381	0.00445864	0.108219
5	84	Special	5-CBD	C1-CBD	7.28531e-05	0.000437119	0.000874237	0.00393407	0.10957	7.28531e-05	0.00225845	0	0.000437119	0	0	0.000364266	0.00378836	0.00473545	0.000451835	0.00285715	0.100027	7.28531e-05	0.00375951	0.00451726	0.126545
6	41	NN	6-CBD	C1-CBD	7.94439e-05	0.000556107	0.00142999	0.0032572	0.154121	7.94439e-05	0.00365442	0	0.000397219	0	0	0.000397219	0.00571996	0.00865938	0.000561589	0.00463857	0.138421	7.94439e-05	0.00541362	0.0079915	0.178352
6	42	NN	6-CBD	C1-CBD	7.32534e-05	0.000586027	0.00131856	0.00336965	0.142112	7.32534e-05	0.00336965	0	0.000366267	0	0	0.000366267	0.00586027	0.00842414	0.000581339	0.00427712	0.128001	7.32534e-05	0.00550572	0.00775423	0.165919
6	43	NN	6-CBD	C1-CBD	8.04424e-05	0.000482655	0.00120664	0.0026546	0.117446	8.04424e-05	0.00241327	0	0.00032177	0	0	0.00032177	0.0053092	0.00764203	0.000498904	0.00332549	0.105655	8.04424e-05	0.00497794	0.00702383	0.137959
6	45	NN	6-CBD	C1-CBD	8.10783e-05	0.00048647	0.0011351	0.00324313	0.128104	8.10783e-05	0.00283774	0	0.000324313	0	0	0.000324313	0.00502686	0.00721597	0.000502848	0.00362663	0.11559	8.10783e-05	0.00473287	0.00665272	0.14886
8	71	Treat	8-CBD	C1-CBD	7.39098e-05	0.000295639	0.000295639	0.00539542	0.126949	7.39098e-05	0.00280857	0	0.000443459	0	0	0.000517369	0.00413895	0.00650407	0.000330229	0.00276157	0.11673	7.39098e-05	0.00407332	0.00622143	0.147496
8	73	Treat	8-CBD	C1-CBD	8.04667e-05	0.000321867	0.000160933	0.00346007	0.131905	8.04667e-05	0.00273587	0	0.000321867	0	0	0.000321867	0.00394287	0.0057936	0.000359525	0.00256303	0.119141	8.04667e-05	0.00377976	0.00540286	0.149125
8	74	Treat	8-CBD	C1-CBD	8.57541e-05	0.000343016	0.000428771	0.00548826	0.128036	8.57541e-05	0.00514525	0	0.000514525	0	0	0.000514525	0.00531675	0.0072891	0.000383149	0.0049463	0.117776	8.57541e-05	0.00517732	0.00690706	0.153247
8	75	Treat	8-CBD	C1-CBD	8.11606e-05	0.000324642	0.000243482	0.00365223	0.122773	8.11606e-05	0.00381455	0	0.000405803	0	0	0.000405803	0.0057624	0.00714213	0.000362626	0.00359265	0.111324	8.11606e-05	0.00545943	0.00666945	0.144687
9	36	High	9-Intermediate	C2-Intermediate	0	0.000524705	0.000961959	0.00157411	0.110188	8.74508e-05	0.00594666	0	0.00148666	0	0.000262352	0.000174902	0.0454744	0.00717097	0.000454919	0.00618312	0.098209	0.00031491	0.0413677	0.00646384	0.173852
9	37	High	9-Intermediate	C2-Intermediate	7.84314e-05	0.000470588	0.000941176	0.00188235	0.100392	7.84314e-05	0.00439216	0	0.00188235	0	0.000235294	0.000156863	0.0470588	0.0065098	0.000486431	0.00479749	0.0899263	0.000282431	0.0431529	0.00586596	0.164078
9	38	High	9-Intermediate	C2-Intermediate	8.40424e-05	0.000504255	0.00100851	0.00193298	0.112617	8.40424e-05	0.00789999	0	0.00201702	0	0.000252127	0.000252127	0.0487446	0.00806807	0.000521231	0.0079447	0.100698	0.000302637	0.044766	0.00732783	0.183465
9	39	High	9-Intermediate	C2-Intermediate	8.6881e-05	0.000434405	0.000781929	0.00173762	0.104257	8.6881e-05	0.00668983	0	0.00173762	0	0.000260643	0.000173762	0.0469157	0.00703736	0.00046351	0.0066556	0.0931712	0.000312858	0.0428827	0.00634553	0.1702
9	40	High	9-Intermediate	C2-Intermediate	0	0.000430663	0.000861326	0.00198105	0.108527	8.61326e-05	0.0037037	0	0.00206718	0	0.000258398	0.000172265	0.0499569	0.00680448	0.000373385	0.00411318	0.0971593	0.000310164	0.0458794	0.00613979	0.174849
10	102	CB7	10-CBD	C1-CBD	7.72275e-05	0.00030891	0.00030891	0.00471088	0.146471	7.72275e-05	0.0022396	0	0.000540593	0	0	0.000540593	0.00725939	0.00640989	0.000345053	0.00227528	0.133166	7.72275e-05	0.00690708	0.00616206	0.168944
10	103	CB7	10-CBD	C1-CBD	8.13339e-05	0.000325336	0.000244002	0.00422936	0.142458	8.13339e-05	0.00235868	0	0.000488003	0	0	0.000488003	0.00536804	0.00626271	0.0003634	0.00231492	0.129165	8.13339e-05	0.00519577	0.0059804	0.162385
10	104	CB7	10-CBD	C1-CBD	7.55644e-05	0.000226693	0.000151129	0.00256919	0.104493	7.55644e-05	0.00188911	0	0.000377822	0	0	0.000302257	0.00438273	0.00430717	0.000272107	0.00180977	0.0942097	7.55644e-05	0.00422148	0.00407964	0.11885
10	105	CB7	10-CBD	C1-CBD	7.58725e-05	0.000227618	0.000151745	0.00409712	0.123798	7.58725e-05	0.00128983	0	0.000455235	0	0	0.000455235	0.00326252	0.00424886	0.000273217	0.00128422	0.112668	7.58725e-05	0.00331646	0.00418149	0.138137
11	106	33°	11-THC	C3-THC	0	0.000156847	0.000470542	7.84237e-05	0.00117636	0.000156847	0.00266641	0	0.00399961	0	0.00423488	0.000313695	0.131161	0.00658759	0.000135987	0.00281165	0.00111009	0.00382849	0.119027	0.00609101	0.151002
11	107	33°	11-THC	C3-THC	7.90202e-05	0.00015804	0.000553141	7.90202e-05	0.000395101	0.00015804	0.00355591	0	0.00347689	0	0.00474121	0.00023706	0.151041	0.00750691	0.000216041	0.00367523	0.000425524	0.00426867	0.13594	0.00682062	0.171982
11	108	33°	11-THC	C3-THC	0	7.91061e-05	0.000474637	7.91061e-05	0.000632849	0.000158212	0.00300603	0	0.00324335	0	0.00427173	0.000158212	0.155391	0.00577475	6.8585e-05	0.00311393	0.000634115	0.0038618	0.139522	0.00522266	0.173269
11	109	33°	11-THC	C3-THC	0	0.0001512	0.000378	7.56001e-05	0.000529201	0.0001512	0.0030996	0	0.0031752	0	0.0043848	0.0002268	0.155418	0.00650161	0.000131091	0.00309945	0.000539709	0.00395283	0.139476	0.00592871	0.174091
11	110	33°	11-THC	C3-THC	0	7.13967e-05	0.000285587	7.13967e-05	0.000571174	0.000142793	0.00192771	7.13967e-05	0.00335564	0	0.00335564	0.00021419	0.146092	0.00571174	6.19009e-05	0.00197812	0.000572316	0.00305214	0.131478	0.00522338	0.161871
12	1	Banana Cake	12-THC	C3-THC	0	0	0.00107926	8.99382e-05	0.0011692	8.99382e-05	0.00728499	0	0.00467678	0	0.000719505	0.000179876	0.210455	0.00467678	0	0.00747548	0.00111532	0.000713749	0.189246	0.00428142	0.230422
12	2	Banana Cake	12-THC	C3-THC	0	0	0.000871978	7.92707e-05	0.000871978	7.92707e-05	0.00689655	0	0.00673801	0	0.000634166	0.000237812	0.182323	0.00428062	0	0.00692715	0.000843995	0.000629092	0.166635	0.00399191	0.203012
12	3	Banana Cake	12-THC	C3-THC	0	0	0.00106454	7.60384e-05	0.00121661	7.60384e-05	0.00935272	0	0.00676742	0	0.000836422	0.000228115	0.209866	0.00517061	0	0.00927623	0.00114301	0.000801217	0.19082	0.00476274	0.234655
12	5	Banana Cake	12-THC	C3-THC	0	0	0.000983021	8.93655e-05	0.000536193	8.93655e-05	0.00848972	0	0.00366399	0	0.000625559	0.000178731	0.193029	0.00473637	0	0.008437	0.000559607	0.000631725	0.172951	0.00433253	0.212422
13	111	Bananium	13-THC	C3-THC	0	0.000164914	0.000412286	8.24572e-05	0.000577201	0.000164914	0.00272109	0	0.00206143	0	0.00775098	8.24572e-05	0.187117	0.00148423	0.000142981	0.0028014	0.000588662	0.00688501	0.166163	0.00138413	0.202619
13	112	Bananium	13-THC	C3-THC	0	0.000134082	0.000737451	6.7041e-05	0.000737451	0.000134082	0.00362021	0	0.00214531	0	0.00730747	6.7041e-05	0.175009	0.00140786	0.000116249	0.003916	0.000713785	0.00646966	0.155628	0.00130173	0.191367
13	113	Bananium	13-THC	C3-THC	0	0.000147615	0.000738075	7.38075e-05	0.000442845	0.000147615	0.00258326	0	0.00221423	0	0.0059046	7.38075e-05	0.170167	0.00177138	0.000127982	0.00300618	0.000462183	0.00526691	0.151451	0.00162731	0.184264
13	114	Bananium	13-THC	C3-THC	0	0.000155234	0.000698554	7.76172e-05	0.000698554	0.000155234	0.00388086	0	0.00240613	0	0.00970214	7.76172e-05	0.196199	0.00178519	0.000134588	0.00410595	0.000690249	0.00856699	0.174472	0.00164323	0.215836
13	115	Bananium	13-THC	C3-THC	0	0.000156174	0.000468521	7.80869e-05	0.000624695	0.000156174	0.00242069	0	0.00210835	0	0.00624695	7.80869e-05	0.171264	0.00148365	0.000135403	0.00259389	0.000625944	0.00557228	0.152307	0.00137925	0.185086
14	96	Burmese Blueberry	14-THC	C3-THC	0	0.000144496	0.000361239	7.22478e-05	0.000361239	7.22478e-05	0.00765827	0	0.00339565	0	0.000361239	0.000216743	0.0963221	0.00296216	0.000125278	0.0070852	0.000389054	0.000385442	0.0878701	0.00281456	0.111928
14	98	Burmese Blueberry	14-THC	C3-THC	0	0.000154904	0.000309807	7.74518e-05	0.000464711	7.74518e-05	0.00712557	0	0.00286572	0	0.000309807	0.000154904	0.117333	0.00255591	0.000134301	0.00656606	0.000485003	0.000346055	0.105767	0.00239644	0.13143
14	99	Burmese Blueberry	14-THC	C3-THC	0	7.65111e-05	0.000382555	7.65111e-05	0.000382555	7.65111e-05	0.00956389	0	0.00382555	0	0.000382555	0.000153022	0.106419	0.00244836	6.63351e-05	0.00877965	0.000412012	0.000408187	0.0971549	0.00230023	0.123787
15	11	Divine Banana	15-THC	C3-THC	0	0	0.00178075	0	0.000623261	8.90373e-05	0.00365053	0	0.0059655	0	0.00106845	0.000267112	0.163829	0.00445186	0	0.00498591	0.0005466	0.00101538	0.149643	0.0041714	0.181725
15	12	Divine Banana	15-THC	C3-THC	0	0	0.00128329	0	0.000769971	8.55523e-05	0.00932521	0	0.00547535	0	0.000855523	0.000256657	0.17966	0.00299433	0	0.00947082	0.000675265	0.000827291	0.163037	0.00288269	0.200706
15	13	Divine Banana	15-THC	C3-THC	0	0	0.00177715	0	0.000467672	9.35344e-05	0.0029931	0	0.00523793	0	0.00102888	0.000280603	0.172103	0.00458319	0	0.0044051	0.000410148	0.000985572	0.156173	0.00430006	0.188565
15	14	Divine Banana	15-THC	C3-THC	0	0	0.00142634	0	0.000713171	8.91464e-05	0.0107867	0	0.00517049	0	0.000891464	0.000267439	0.17651	0.0038333	0	0.0108971	0.000625451	0.000862046	0.15997	0.00362924	0.199688
16	21	Granddaddy Purple	16-THC	C3-THC	0	0	0.000536733	0	0.000626188	8.94554e-05	0.0117187	0	0.00304148	0	8.94554e-05	0.000178911	0.0948228	0.00420441	0	0.0108257	0.000549167	0.000167013	0.0862011	0.00386617	0.115308
16	23	Granddaddy Purple	16-THC	C3-THC	0	0	0.0006139	0	0.0006139	8.77001e-05	0.0145582	0	0.0036834	0	0.0005262	0.0001754	0.101732	0.0038588	0	0.013396	0.000538391	0.000543916	0.0929024	0.00355957	0.12585
16	25	Granddaddy Purple	16-THC	C3-THC	0	0	0.000690052	7.66724e-05	0.000460035	7.66724e-05	0.0145678	0	0.00406364	0	0	0.000153345	0.0966072	0.00398697	0	0.0134805	0.000480123	7.66724e-05	0.0887882	0.00364991	0.120682
18	86	Lemon Sorbet	18-THC	C3-THC	0	7.36988e-05	0.000221096	7.36988e-05	0.000442193	7.36988e-05	0.000810686	0	0.00243206	0	7.36988e-05	7.36988e-05	0.0691688	0.00198987	6.38968e-05	0.000932879	0.000461502	0.000137596	0.0630931	0.00181881	0.0754332
18	88	Lemon Sorbet	18-THC	C3-THC	0	8.03294e-05	0.000160659	8.03294e-05	0.000883623	8.03294e-05	0.000401647	0	0.00184758	0	8.03294e-05	8.03294e-05	0.0757202	0.00160659	6.96455e-05	0.000513305	0.000855267	0.000149975	0.0682542	0.00148931	0.0810219
18	89	Lemon Sorbet	18-THC	C3-THC	0	8.29962e-05	0.000165992	8.29962e-05	0.000497977	8.29962e-05	0.000497977	0	0.00182592	0	8.29962e-05	8.29962e-05	0.0723447	0.00132794	7.19577e-05	0.000603216	0.000519722	0.000154954	0.0652723	0.0012476	0.0770755
18	90	Lemon Sorbet	18-THC	C3-THC	0	7.80183e-05	0.000156037	7.80183e-05	0.000234055	7.80183e-05	0.000624147	0	0.00195046	0	7.80183e-05	7.80183e-05	0.0655925	0.00163839	6.76419e-05	0.000704037	0.000283285	0.00014566	0.0594751	0.00151488	0.0705857
19	6	Meat Head	19-THC	C3-THC	0	0	0.00079984	0	0.000639872	7.9984e-05	0.00759848	0	0.00239952	0	0.000959808	0.000159968	0.19996	0.00263947	0	0.00747131	0.000561168	0.000912138	0.177764	0.00247479	0.215237
19	7	Meat Head	19-THC	C3-THC	0	0	0.000752021	0	0.000526415	7.52021e-05	0.00932506	0	0.00172965	0	0.000902425	0.000150404	0.171461	0.00285768	0	0.00893942	0.000461666	0.000857605	0.152101	0.00265659	0.18778
19	9	Meat Head	19-THC	C3-THC	0	0	0.000719424	0	0.000559552	7.99361e-05	0.00551559	0	0.0019984	0	0.000719424	0.000159872	0.183853	0.00207834	0	0.00556211	0.000490727	0.000703677	0.163237	0.00198257	0.195683
19	10	Meat Head	19-THC	C3-THC	0	0	0.000668826	0	0.000418017	8.36033e-05	0.00994879	0	0.00167207	0	0.000836033	0.000167207	0.175567	0.00275891	0	0.00940387	0.0003666	0.000808444	0.155644	0.00258677	0.19212
20	16	Nanitro	20-THC	C3-THC	0	0	0.00114734	0	0.000994359	7.64891e-05	0.0141505	0	0.00543073	0	0.00122383	0.000229467	0.201931	0.00627211	0	0.0135715	0.000872053	0.00113755	0.182525	0.00573011	0.231456
20	17	Nanitro	20-THC	C3-THC	0	0	0.00129253	0	0.000608249	7.60312e-05	0.0118609	0	0.00509409	0	0.0012165	0.000304125	0.19616	0.00760312	0	0.0117064	0.000533435	0.00113074	0.177127	0.00697206	0.224216
20	18	Nanitro	20-THC	C3-THC	0	0	0.00120143	0	0.000525624	7.50892e-05	0.0141919	0	0.00473062	0	0.00120143	0.000225268	0.187723	0.00698329	0	0.0136619	0.000460972	0.00111673	0.169364	0.00634962	0.216858
20	20	Nanitro	20-THC	C3-THC	0	0	0.00131687	0	0.000512117	7.31596e-05	0.0117055	0	0.00643804	0	0.00109739	0.000292638	0.171193	0.00716964	0	0.0115943	0.000449127	0.0010246	0.156575	0.00658041	0.199799
21	51	Platinum Jelly Punch	21-THC	C3-THC	0	8.36733e-05	0.000418366	8.36733e-05	0.00050204	8.36733e-05	0.00510407	0	0.00242652	0	0.000920406	8.36733e-05	0.113796	0.0059408	7.25447e-05	0.00489974	0.000523962	0.000881665	0.102225	0.00529376	0.129443
21	52	Platinum Jelly Punch	21-THC	C3-THC	0	7.95229e-05	0.00055666	7.95229e-05	0.000636183	7.95229e-05	0.00683897	0	0.00230616	0	0.00119284	7.95229e-05	0.136779	0.00540755	6.89463e-05	0.00656127	0.000637455	0.00111372	0.122262	0.00482195	0.154036
21	53	Platinum Jelly Punch	21-THC	C3-THC	0	7.43633e-05	0.000594906	7.43633e-05	0.000594906	7.43633e-05	0.00676706	0	0.00267708	0	0.00133854	7.43633e-05	0.147239	0.00379253	6.4473e-05	0.00653638	0.000596096	0.00123488	0.131806	0.00340041	0.163302
21	55	Platinum Jelly Punch	21-THC	C3-THC	0	8.1276e-05	0.000568932	8.1276e-05	0.000487656	8.1276e-05	0.00585187	0	0.00300721	0	0.00113786	8.1276e-05	0.149548	0.00381997	7.04663e-05	0.00570688	0.000508951	0.0010678	0.134161	0.00343139	0.164747
22	32	SBSK2 (Lemon Thai)	22-THC	C3-THC	0	6.91384e-05	0.00082966	6.91384e-05	0.000483969	6.91384e-05	0.00802005	0	0.00387175	0	0.000760522	0.000207415	0.12998	0.00407916	5.9943e-05	0.00787126	0.000493579	0.000728511	0.117864	0.00378484	0.14844
22	33	SBSK2 (Lemon Thai)	22-THC	C3-THC	0	8.57173e-05	0.000771456	8.57173e-05	0.000685739	8.57173e-05	0.00685739	0	0.00385728	0	0.000685739	0.000257152	0.11829	0.00377156	7.43169e-05	0.00679224	0.00068711	0.000680253	0.107598	0.00356481	0.135433
22	34	SBSK2 (Lemon Thai)	22-THC	C3-THC	0	8.31169e-05	0.000997403	8.31169e-05	0.000664935	8.31169e-05	0.00831169	0	0.00374026	0	0.000748052	0.000166234	0.136312	0.00282597	7.20623e-05	0.00829506	0.000666265	0.000731678	0.123286	0.00264461	0.154016
23	27	Super Sherbet	23-THC	C3-THC	0	0	0.0013608	7.56001e-05	0.000529201	7.56001e-05	0.00899641	0	0.003024	0	0.0012096	0.0001512	0.195048	0.0107352	0	0.00925965	0.000539709	0.00112432	0.174081	0.00956598	0.221206
23	28	Super Sherbet	23-THC	C3-THC	0	0	0.00134103	7.45018e-05	0.000521512	7.45018e-05	0.0102812	0	0.00275657	0	0.00126653	0.000149004	0.195195	0.00938722	0	0.010368	0.000531868	0.00117258	0.173942	0.0083816	0.221047
23	30	Super Sherbet	23-THC	C3-THC	0	7.25755e-05	0.00130636	0	0.000580604	7.25755e-05	0.00972512	0	0.00304817	0	0.00152409	0.000145151	0.22063	0.0071124	6.2923e-05	0.00984501	0.00050919	0.00139396	0.19654	0.00638273	0.244217
* Amounts below quantification limit is set to 0.

## Sheet: Cannabinoids in leaves
Strain number	Plant number	Strain	Strain	Three clusters	CBDV	CBDVA	CBG	CBD	CBDA	THCV	CBGA	CBN	9-THC	8-THC	THCVA	CBC	THCA	CBCA	Total CBDV	Total CBG	Total CBD	Total THCV	Total THC	Total CBC	Total cannabinoids
1	46	Lemon Garlic OG	1-Intermediate	C2-Intermediate	0	0.000189125	9.45626e-05	0.000567376	0.00907801	0	0.000378251	0	0.000851064	0	0	0.000283688	0.00661939	0.00122931	0.000163972	0.000426667	0.00852879	0	0.00665626	0.0013618	0.0192908
1	47	Lemon Garlic OG	1-Intermediate	C2-Intermediate	9.88631e-05	0.000197726	9.88631e-05	0.000593178	0.00790905	0	0.000395452	0	0.000889768	0	0	0.000296589	0.00682155	0.00118636	0.000270292	0.00044607	0.00752941	0	0.00687227	0.00133702	0.0184874
1	48	Lemon Garlic OG	1-Intermediate	C2-Intermediate	0	0.000186047	0.000186047	0.000465116	0.00911628	9.30233e-05	0.000465116	0	0.000651163	0	0	0.000186047	0.0055814	0.00111628	0.000161302	0.000594419	0.00846009	9.30233e-05	0.00554605	0.00116502	0.0180465
1	50	Lemon Garlic OG	1-Intermediate	C2-Intermediate	0	0.000191755	0.000191755	0.000383509	0.00987536	0	0.000383509	0	0.000575264	0	0	0.000191755	0.00690316	0.00143816	0.000166251	0.000528476	0.0090442	0	0.00662934	0.00145302	0.0201342
2	91	Royal Medic	2-Intermediate	C2-Intermediate	0	0.000188857	9.44287e-05	0.000283286	0.0101039	0	0.000566572	0	0.000472144	0	0	0.000188857	0.00528801	0.00103872	0.000163739	0.000591879	0.00914438	0	0.00510973	0.00109981	0.0182247
2	93	Royal Medic	2-Intermediate	C2-Intermediate	0	0.000196657	0.000196657	0.000196657	0.00609636	9.83284e-05	0.000491642	0	0.000294985	0	0	0.000196657	0.00580138	0.000884956	0.000170501	0.000628319	0.00554317	9.83284e-05	0.00538279	0.000972763	0.0144543
2	95	Royal Medic	2-Intermediate	C2-Intermediate	9.81354e-05	0.000196271	0.000196271	0.000785083	0.0136408	9.81354e-05	0.000686948	0	0.000981354	0	0	0.000294406	0.0104024	0.00127576	0.000268302	0.000799411	0.0127481	9.81354e-05	0.0101042	0.00141325	0.0286555
3	77	Blue Hawaiian	3-CBD	C1-CBD	0	0.000193798	9.68992e-05	0.000387597	0.014438	0	0.000484496	0	0.000193798	0	0	0.000193798	0.00125969	0.000968992	0.000168023	0.000522287	0.0130497	0	0.00129855	0.0010436	0.0182171
3	78	Blue Hawaiian	3-CBD	C1-CBD
3	79	Blue Hawaiian	3-CBD	C1-CBD	9.78474e-05	0.000195695	0.000195695	0.00166341	0.0179061	0	0.000587084	0	0.000195695	0	0	0.000195695	0.00127202	0.000978474	0.000267515	0.000711155	0.017367	0	0.00131125	0.00105382	0.0232877
3	80	Blue Hawaiian	3-CBD	C1-CBD
4	66	Kandy Kush	4-CBD	C1-CBD	0	0.00018596	9.298e-05	0.00037192	0.0164575	0	0.0004649	0	0.00018596	0	0	0.00018596	0.00241748	0.00111576	0.000161227	0.000501162	0.0148051	0	0.00230609	0.00116448	0.0214784
4	67	Kandy Kush	4-CBD	C1-CBD	0	0.000286123	9.53743e-05	0.000286123	0.018598	0	0.000381497	0	0.000190749	0	0	0.000190749	0.00267048	0.00123987	0.000248069	0.000430329	0.0165966	0	0.00253276	0.00127811	0.023939
4	68	Kandy Kush	4-CBD	C1-CBD	0	0.00029985	0.0001999	0.00089955	0.0167916	9.995e-05	0.00049975	0	0.0001999	0	0	0.0001999	0.00209895	0.00109945	0.00025997	0.000638681	0.0156258	9.995e-05	0.00204068	0.00116412	0.0223888
4	69	Kandy Kush	4-CBD	C1-CBD	0	0.000292113	0.000194742	0.000389484	0.0131451	0	0.000292113	0	9.7371e-05	0	0	0.000194742	0.00126582	0.000778968	0.000253262	0.000451217	0.0119177	0	0.0012075	0.000877897	0.0166504
4	70	Kandy Kush	4-CBD	C1-CBD	0	0.000274098	0.000182732	0.00045683	0.0188214	9.13659e-05	0.000822293	0	0.000274098	0	0	0.000182732	0.00475103	0.00127912	0.000237643	0.000904705	0.0169632	9.13659e-05	0.00444075	0.00130452	0.0271357
5	81	Special	5-CBD	C1-CBD	0	0.000190295	0.000190295	0.000475737	0.0169363	0	0.000475737	0	0.000190295	0	0	0.000190295	0.0018078	0.00104662	0.000164986	0.000607992	0.0153288	0	0.00177574	0.00110818	0.0215033
5	83	Special	5-CBD	C1-CBD
5	84	Special	5-CBD	C1-CBD	0	0.000197336	0.000197336	0.000296004	0.0121362	0	0.000394672	0	9.8668e-05	0	0	0.000197336	0.00197336	0.000789344	0.00017109	0.000543858	0.0109394	0	0.0018293	0.000889591	0.0162802
6	41	NN	6-CBD	C1-CBD	0	0.000197922	9.89609e-05	0.000197922	0.00890648	0	0.000395844	0	0.000197922	0	0	0.000197922	0.00188026	0.000890648	0.000171598	0.000446512	0.00800891	0	0.00184691	0.00097902	0.0129639
6	42	NN	6-CBD	C1-CBD	0	0.000189036	9.4518e-05	0.00047259	0.00973535	0	0.000378072	0	0.000189036	0	0	0.000189036	0.00122873	0.000756144	0.000163894	0.000426465	0.00901049	0	0.00126664	0.000852174	0.0132325
6	43	NN	6-CBD	C1-CBD	0	0.00019685	0.00019685	0.000492126	0.0117126	9.84252e-05	0.000885827	0	0.000295276	0	0	0.00019685	0.00492126	0.000984252	0.000170669	0.000974606	0.0107641	9.84252e-05	0.00461122	0.00106004	0.0199803
6	45	NN	6-CBD	C1-CBD	0	0.000197922	0.000197922	0.000296883	0.00950025	9.89609e-05	0.000296883	0	9.89609e-05	0	0	0.000197922	0.000890648	0.000593765	0.000171598	0.000458585	0.0086286	9.89609e-05	0.000880059	0.000718654	0.0123701
8	71	Treat	8-CBD	C1-CBD	0	0.000193517	9.67586e-05	0.00067731	0.0123851	0	0.000483793	0	0.000193517	0	0	0.000193517	0.00154814	0.000774069	0.000167779	0.000521529	0.011539	0	0.00155123	0.000872375	0.0165457
8	73	Treat	8-CBD	C1-CBD
8	74	Treat	8-CBD	C1-CBD	9.26355e-05	0.000185271	0.000185271	0.00138953	0.0156554	0	0.000926355	0	0.000185271	0	0	0.000185271	0.00166744	0.000926355	0.000253265	0.00099861	0.0151193	0	0.00164761	0.000997684	0.0213988
8	75	Treat	8-CBD	C1-CBD	9.95025e-05	0.000199005	0.000199005	0.00159204	0.020995	0	0.000895522	0	0.000199005	0	0	0.000199005	0.00228856	0.00119403	0.00027204	0.000985274	0.0200047	0	0.00220607	0.00124617	0.0278607
9	36	High	9-Intermediate	C2-Intermediate	0	0.000195122	9.7561e-05	0.000390244	0.0148293	0	0.00117073	0	0.000585366	9.7561e-05	9.7561e-05	0.000195122	0.00887805	0.00204878	0.000169171	0.00112546	0.0133955	8.45854e-05	0.00846898	0.0019919	0.0285854
9	37	High	9-Intermediate	C2-Intermediate	0	0.000188501	9.42507e-05	0.000188501	0.0104618	0	0.000565504	0	0.000377003	0	9.42507e-05	0.000188501	0.0068803	0.00179076	0.000163431	0.000590763	0.00936352	8.17154e-05	0.00641103	0.001759	0.0208294
9	38	High	9-Intermediate	C2-Intermediate
9	39	High	9-Intermediate	C2-Intermediate
9	40	High	9-Intermediate	C2-Intermediate
10	102	CB7	10-CBD	C1-CBD
10	103	CB7	10-CBD	C1-CBD	0	0.000196367	9.81836e-05	0.0011782	0.0137457	0	0.000490918	0	0.000196367	0	0	0.000294551	0.00127639	0.000883652	0.00017025	0.00052921	0.0132332	0	0.00131576	0.00106951	0.0183603
10	104	CB7	10-CBD	C1-CBD	9.33271e-05	0.000186654	0.000186654	0.00111993	0.0110126	0.000746617	0.000746617	0	0.000279981	0	0	0.000186654	0.00317312	0.000839944	0.000255156	0.000842184	0.010778	0.000746617	0.00306281	0.000923285	0.0185721
10	105	CB7	10-CBD	C1-CBD
11	106	33°	11-THC	C3-THC	0	0.00019802	0.00019802	9.90099e-05	0.000594059	9.90099e-05	0.000693069	0	0.000990099	0	0.00049505	0.00029703	0.0136634	0.00207921	0.000171683	0.000806535	0.00062	0.000528218	0.0129729	0.0021205	0.0194059
11	107	33°	11-THC	C3-THC	0	0	0.000196078	9.80392e-05	9.80392e-05	9.80392e-05	0.00117647	0	0.00137255	0	0.000882353	0.000294118	0.0221569	0.00323529	0	0.00122902	0.00018402	0.000863039	0.0208041	0.00313147	0.0296078
11	108	33°	11-THC	C3-THC
11	109	33°	11-THC	C3-THC	0	0	0.000194647	9.73236e-05	9.73236e-05	9.73236e-05	0.000875912	0	0.00175182	0	0.000778589	0.000389294	0.0208273	0.00360097	0	0.000963698	0.000182676	0.00077236	0.0200173	0.00354735	0.0287105
11	110	33°	11-THC	C3-THC	0	0.000197824	0.000197824	0	0.000296736	9.8912e-05	0.00098912	0	0.00098912	0	0.00049456	0.000296736	0.0182987	0.00197824	0.000171513	0.00106627	0.000260237	0.000527695	0.0170371	0.00203165	0.0238378
12	1	Banana Cake	12-THC	C3-THC	0	0	0.000194837	9.74184e-05	0.00282513	0	0.00233804	0	0.000876766	0	0.000194837	0.000194837	0.0322455	0.0010716	0	0.00224764	0.00257506	0.000168924	0.0291561	0.00113463	0.040039
12	2	Banana Cake	12-THC	C3-THC	0	0	9.83768e-05	9.83768e-05	0.0012789	0	0.00137727	0	0.00147565	0	9.83768e-05	0.000196754	0.0197737	0.000688637	0	0.00130762	0.00121997	8.52927e-05	0.0188172	0.000800689	0.0250861
12	3	Banana Cake	12-THC	C3-THC	0	0	0.000193986	9.69932e-05	0.00106693	0	0.000775946	0	0.000387973	0	9.69932e-05	0.000193986	0.0126091	0.000872939	0	0.000875267	0.00103269	8.40931e-05	0.0114462	0.000959554	0.0162949
12	5	Banana Cake	12-THC	C3-THC	0	0	0.000196271	0	9.81354e-05	0	0.000392542	0	0.000294406	0	0	0.000196271	0.00785083	0.000490677	0	0.000540922	8.60648e-05	0	0.00717959	0.000626595	0.00951914
13	111	Bananium	13-THC	C3-THC	0	0.000187354	0.000187354	9.36768e-05	0.00177986	9.36768e-05	0.000468384	0	0.000655738	0	0.000468384	0.000187354	0.0133021	0.0040281	0.000162436	0.000598595	0.00165461	0.000499766	0.0123217	0.00372	0.021452
13	112	Bananium	13-THC	C3-THC	0	0.000197433	0.000197433	9.87167e-05	0.000691017	9.87167e-05	0.000493583	0	0.000493583	0	0.000394867	0.000197433	0.0117473	0.0029615	0.000171175	0.0006308	0.000704738	0.000441066	0.010796	0.00279467	0.0175716
13	113	Bananium	13-THC	C3-THC	0	0	0.000191847	9.59233e-05	0.000479616	9.59233e-05	0.00057554	0	0.000383693	0	0.00057554	0.000191847	0.01506	0.00393285	0	0.00069717	0.000516547	0.000594916	0.0135913	0.00364096	0.0215827
13	114	Bananium	13-THC	C3-THC	0	0	0.000182482	9.12409e-05	0.000364964	9.12409e-05	0.000729927	0	0.000364964	0	0.000638686	0.000182482	0.0139599	0.00337591	0	0.000823358	0.000411314	0.000644982	0.0126078	0.00314316	0.0199818
13	115	Bananium	13-THC	C3-THC	0	0.000200501	0.000200501	0.000100251	0.000401003	0.000100251	0.000300752	0	0.000802005	0	0.000401003	0.000300752	0.0149373	0.00320802	0.000173835	0.000464561	0.00045193	0.00044792	0.0139021	0.00311419	0.0209524
14	96	Burmese Blueberry	14-THC	C3-THC	0	0	9.4697e-05	9.4697e-05	0.000189394	0	0.00094697	0	0.00160985	0	9.4697e-05	0.000378788	0.00956439	0.00198864	0	0.000926136	0.000260795	8.21023e-05	0.00999782	0.00212282	0.0149621
14	98	Burmese Blueberry	14-THC	C3-THC	0	0	0.000189753	9.48767e-05	0.000474383	9.48767e-05	0.00227704	0	0.00189753	0	9.48767e-05	0.000474383	0.0152751	0.00275142	0	0.00218899	0.000510911	0.000177135	0.0152938	0.00288738	0.0236243
14	99	Burmese Blueberry	14-THC	C3-THC	0	0	0.000187266	9.3633e-05	0.000187266	9.3633e-05	0.00177903	0	0.00102996	0	0.000280899	0.000280899	0.0166667	0.00168539	0	0.00174925	0.000257865	0.000337172	0.0156466	0.00175899	0.0222846
15	11	Divine Banana	15-THC	C3-THC	0	0	9.41176e-05	9.41176e-05	0.000470588	0	0.000470588	0	0.00103529	0	9.41176e-05	0.000188235	0.0122353	0.000941176	0	0.000507294	0.000506824	8.16e-05	0.0117656	0.00101365	0.0156235
15	12	Divine Banana	15-THC	C3-THC	0	0	9.98004e-05	9.98004e-05	0.000299401	0	0.000698603	0	0.00169661	0	9.98004e-05	0.000399202	0.0156687	0.00179641	0	0.000713174	0.000362375	8.65269e-05	0.015438	0.00197465	0.0208583
15	13	Divine Banana	15-THC	C3-THC	0	0	0.000194175	9.70874e-05	0.00038835	9.70874e-05	0.000679612	0	0.00184466	0	9.70874e-05	0.000291262	0.0154369	0.00135922	0	0.000790874	0.00043767	0.000181262	0.0153828	0.0014833	0.0204854
15	14	Divine Banana	15-THC	C3-THC	0	0.000197531	0.000197531	9.87654e-05	0.000395062	9.87654e-05	0.000691358	0	0.00138272	0	0	0.000296296	0.00928395	0.00138272	0.000171259	0.000804543	0.000445235	9.87654e-05	0.00952474	0.00150894	0.0140247
16	21	Granddaddy Purple	16-THC	C3-THC	0	0.000197824	0.000197824	9.8912e-05	0.000197824	0	0.00118694	0	0.00178042	9.8912e-05	9.8912e-05	0.000395648	0.0121662	0.0024728	0.000171513	0.00123996	0.000272404	8.57567e-05	0.0125491	0.00256429	0.0188922
16	23	Granddaddy Purple	16-THC	C3-THC	0	0	0.000192957	9.64785e-05	0.000771828	9.64785e-05	0.00154366	0	0.00202605	0	0	0.000482393	0.0104197	0.00192957	0	0.00154829	0.000773372	9.64785e-05	0.0111641	0.00217463	0.0175591
16	25	Granddaddy Purple	16-THC	C3-THC	0	0	0.000195027	9.75134e-05	0.000390054	9.75134e-05	0.00126767	0	0.00253535	0	9.75134e-05	0.00058508	0.010629	0.00263286	0	0.00130804	0.00043959	0.000182058	0.0118569	0.0028941	0.0185275
18	86	Lemon Sorbet	18-THC	C3-THC	0	0	9.80873e-05	9.80873e-05	0.000588524	0	0.000490436	0	0.00186366	0	9.80873e-05	0.000392349	0.0116724	0.00225601	0	0.000528691	0.000614223	8.50417e-05	0.0121003	0.00237087	0.0175576
18	88	Lemon Sorbet	18-THC	C3-THC	0	0	0.000184502	9.22509e-05	0.000553506	0	0.00110701	0	0.00129151	0	9.22509e-05	0.000276753	0.0152214	0.00212177	0	0.00115646	0.000577675	7.99815e-05	0.0146407	0.00213755	0.020941
18	89	Lemon Sorbet	18-THC	C3-THC
18	90	Lemon Sorbet	18-THC	C3-THC	0	0	0.000198708	9.93542e-05	0.000596125	0	0.000298063	0	0.000695479	0	0	0.000198708	0.00844511	0.00208644	0	0.000460407	0.000622156	0	0.00810184	0.00202851	0.012618
19	6	Meat Head	19-THC	C3-THC	0	0	9.57396e-05	9.57396e-05	0.000765917	0	0.000478698	0	0.000765917	0	9.57396e-05	0.000191479	0.0138822	0.000670177	0	0.000516036	0.000767449	8.30062e-05	0.0129406	0.000779225	0.0170416
19	7	Meat Head	19-THC	C3-THC	0	0	9.8668e-05	9.8668e-05	0.00128268	0	0.000592008	0	0.00187469	0	9.8668e-05	0.000197336	0.0144055	0.00098668	0	0.000618451	0.00122358	8.55451e-05	0.0145083	0.00106265	0.0196349
19	9	Meat Head	19-THC	C3-THC	0	0.000196464	9.82318e-05	9.82318e-05	0.000491159	0	0.000491159	0	0.000785855	0	9.82318e-05	0.000196464	0.0151277	0.000687623	0.000170334	0.00052947	0.000528978	8.5167e-05	0.0140528	0.000799509	0.0182711
19	10	Meat Head	19-THC	C3-THC	0	0	0.000198413	0	9.92063e-05	0	0.000793651	0	0.000496032	0	0.000297619	0.000198413	0.0146825	0.000793651	0	0.000895238	8.7004e-05	0.000258036	0.0133726	0.000894444	0.0175595
20	16	Nanitro	20-THC	C3-THC	0	0.000193517	0.000290276	9.67586e-05	0.00106434	0	0.0039671	0	0.00299952	0	0.000290276	0.000483793	0.0297049	0.00348331	0.000167779	0.00377339	0.00103019	0.000251669	0.0290507	0.00353866	0.0425738
20	17	Nanitro	20-THC	C3-THC	0	0.000195982	9.79912e-05	9.79912e-05	0.000979912	0	0.00127389	0	0.00587947	0	0.000195982	0.0010779	0.0182264	0.00362567	0.000169917	0.00121646	0.000957374	0.000169917	0.021864	0.00425762	0.0316512
20	18	Nanitro	20-THC	C3-THC	0	0.000192585	0	9.62927e-05	0.000192585	9.62927e-05	0.000866635	0	0.00173327	0	9.62927e-05	0.000385171	0.0129995	0.00231103	0.000166972	0.000760905	0.00026519	0.000179779	0.0131338	0.00241194	0.0189697
20	20	Nanitro	20-THC	C3-THC	0	0.000192123	0.000288184	9.60615e-05	0.000192123	9.60615e-05	0.00182517	0	0.00317003	0	0.000288184	0.000480307	0.0217099	0.00365034	0.000166571	0.00189068	0.000264553	0.000345917	0.0222096	0.00368165	0.0319885
21	51	Platinum Jelly Punch	21-THC	C3-THC	0	0	9.77995e-05	0	0.000293399	0	0.000880196	0	0.000586797	0	0.000195599	0.000195599	0.0156479	0.00205379	0	0.000870611	0.000257311	0.000169584	0.01431	0.00199677	0.0199511
21	52	Platinum Jelly Punch	21-THC	C3-THC	0	0	9.83284e-05	0	0.000491642	0	0.000589971	0	0.000786627	0	0.000196657	0.000196657	0.0117994	0.00167158	0	0.000616323	0.00043117	0.000170501	0.0111347	0.00166264	0.0158309
21	53	Platinum Jelly Punch	21-THC	C3-THC	0	0	0.000196271	9.81354e-05	0.00157017	0	0.000883219	0	0.000588813	0	0.000196271	0.000196271	0.0131501	0.00157017	0	0.000971737	0.00147517	0.000170167	0.0121215	0.00157331	0.0184495
21	55	Platinum Jelly Punch	21-THC	C3-THC
22	32	SBSK2 (Lemon Thai)	22-THC	C3-THC	0	0.000200904	0.000100452	0.000100452	0.000100452	0	0.00050226	0	0.0023104	0	0.000200904	0.000703164	0.0191863	0.00863887	0.000174184	0.000541436	0.000188548	0.000174184	0.0191368	0.00827946	0.0320442
22	33	SBSK2 (Lemon Thai)	22-THC	C3-THC	0	0.000193986	0.000193986	9.69932e-05	9.69932e-05	9.69932e-05	0.000775946	0	0.00193986	0	0.000387973	0.000484966	0.0211445	0.00805044	0.000168186	0.000875267	0.000182056	0.000433366	0.0204836	0.0075452	0.0334627
22	34	SBSK2 (Lemon Thai)	22-THC	C3-THC	0	0.000187003	0.000187003	9.35016e-05	0.000280505	9.35016e-05	0.000467508	0	0.00140252	0	9.35016e-05	0.000374007	0.0149603	0.0058906	0.000162132	0.000597475	0.000339504	0.000174568	0.0145227	0.00554007	0.0240299
23	27	Super Sherbet	23-THC	C3-THC	0	0	0.00019802	0	9.90099e-05	0	0.00108911	0	0.00178218	0	0.00049505	0.00029703	0.0334653	0.00534653	0	0.00115426	8.68317e-05	0.000429208	0.0311313	0.00498594	0.0427723
23	28	Super Sherbet	23-THC	C3-THC	0	0	9.26355e-05	0	9.26355e-05	0	0.000555813	0	0.000463177	0	0.000185271	0.000185271	0.0151922	0.00222325	0	0.000580639	8.12413e-05	0.00016063	0.0137868	0.00213506	0.0189903
23	30	Super Sherbet	23-THC	C3-THC	0	0	0.000193611	9.68054e-05	0.000387222	9.68054e-05	0.00145208	0	0.00154889	0	0.000387222	0.000290416	0.0332043	0.00435624	0	0.00146854	0.000436399	0.000432527	0.030669	0.00411084	0.0420136

## Sheet: Cannabinoids in stem bark
Strain number	Plant number	Strain	Strain	Three clusters	CBDV	CBDVA	CBG	CBD	CBDA	THCV	CBGA	CBN	9-THC	8-THC	THCVA	CBC	THCA	CBCA	Total CBDV	Total CBG	Total CBD	Total THCV	Total THC	Total CBC	Total cannabinoids
1	46	Lemon Garlic OG	1-Intermediate	C2-Intermediate	0	0	9.86193e-05	9.86193e-05	0.00167653	0	9.86193e-05	0	0.000197239	0	0	9.86193e-05	0.00118343	0.000197239	0	0.000185207	0.00156893	0	0.00123511	0.000271598	0.00364892
1	47	Lemon Garlic OG	1-Intermediate	C2-Intermediate	0	9.98004e-05	9.98004e-05	9.98004e-05	0.00269461	0	0.000299401	0	0.000199601	0	9.98004e-05	0.000199601	0.00199601	0.000299401	8.65269e-05	0.000362675	0.00246297	8.65269e-05	0.0019501	0.000462176	0.00608782
1	48	Lemon Garlic OG	1-Intermediate	C2-Intermediate	0	0	9.8912e-05	0	0.00178042	0	0.000197824	0	0.000197824	0	0	0	0.0024728	0.000395648	0	0.000272601	0.00156142	0	0.00236647	0.000346983	0.00514342
1	50	Lemon Garlic OG	1-Intermediate	C2-Intermediate	0	9.86193e-05	9.86193e-05	9.86193e-05	0.00157791	0	0.000197239	0	0.000197239	0	9.86193e-05	0.000197239	0.00147929	0.000197239	8.5503e-05	0.000271795	0.00148245	8.5503e-05	0.00149458	0.000370217	0.00424063
2	91	Royal Medic	2-Intermediate	C2-Intermediate	0	9.92063e-05	9.92063e-05	9.92063e-05	0.00198413	0	0.000198413	0	0.000198413	0	0	0	0.0015873	0.000198413	8.60119e-05	0.000273413	0.00183929	9.92063e-05	0.00159048	0.000174008	0.00456349
2	93	Royal Medic	2-Intermediate	C2-Intermediate	0	0	9.94283e-05	0	0.00109371	0	0.000198857	0	0.000198857	0	0	9.94283e-05	0.00228685	0.000298285	0	0.000274024	0.000959185	0	0.00220442	0.000361024	0.00427542
2	95	Royal Medic	2-Intermediate	C2-Intermediate	0	9.87411e-05	9.87411e-05	0	0.00138237	0	0.000296223	0	0.000197482	0	9.87411e-05	0.000197482	0.00207356	0.000197482	8.56085e-05	0.000358825	0.00121234	8.56085e-05	0.002016	0.000370674	0.00464083
3	77	Blue Hawaiian	3-CBD	C1-CBD	0	0	9.83526e-05	9.83526e-05	0.00167199	0	9.83526e-05	0	0.000196705	0	0	9.83526e-05	0.000688468	0.000295058	0	0.000184706	0.00156469	0	0.000800492	0.000357118	0.00324564
3	78	Blue Hawaiian	3-CBD	C1-CBD	0	0	9.68758e-05	9.68758e-05	0.00164689	0	0.000193752	0	0.000193752	0	0	9.68758e-05	0.00184064	0.000387503	0	0.00026699	0.0015412	0	0.00180799	0.000436716	0.00455316
3	79	Blue Hawaiian	3-CBD	C1-CBD	0	9.93789e-05	9.93789e-05	0	0.00198758	0	0.000298137	0	9.93789e-05	0	9.93789e-05	0.000198758	0.00089441	0.000298137	8.61615e-05	0.000361143	0.00174311	8.61615e-05	0.000883776	0.000460224	0.00407453
3	80	Blue Hawaiian	3-CBD	C1-CBD	0	9.91326e-05	9.91326e-05	9.91326e-05	0.00277571	0	0.000297398	0	9.91326e-05	0	9.91326e-05	0	0.00118959	0.000297398	8.5948e-05	0.000360248	0.00253343	8.5948e-05	0.0011424	0.000260818	0.00505576
4	66	Kandy Kush	4-CBD	C1-CBD	0	9.90344e-05	9.90344e-05	9.90344e-05	0.00336717	0	0.000198069	0	9.90344e-05	0	0	0	0.00138648	0.000297103	8.58628e-05	0.000272939	0.00305204	0	0.00131498	0.00026056	0.00564496
4	67	Kandy Kush	4-CBD	C1-CBD	0	9.83284e-05	9.83284e-05	0.000196657	0.006588	0	0.000196657	0	0.000196657	0	0	9.83284e-05	0.0027532	0.000589971	8.52507e-05	0.000270993	0.00597434	0	0.00261121	0.000615733	0.0108161
4	68	Kandy Kush	4-CBD	C1-CBD
4	69	Kandy Kush	4-CBD	C1-CBD	9.94777e-05	9.94777e-05	9.94777e-05	0.000198955	0.0026859	0	0.000198955	0	9.94777e-05	0	9.94777e-05	0.000198955	0.000994777	0.000298433	0.000185725	0.000274161	0.00255449	8.62472e-05	0.000971898	0.000460681	0.00507336
4	70	Kandy Kush	4-CBD	C1-CBD	0	9.97258e-05	9.97258e-05	9.97258e-05	0.00468711	0	0.000398903	0	0.000199452	0	9.97258e-05	0.000199452	0.00219397	0.000398903	8.64622e-05	0.000449963	0.00421032	8.64622e-05	0.00212356	0.000549289	0.00847669
5	81	Special	5-CBD	C1-CBD	0	9.91818e-05	9.91818e-05	0.000198364	0.00605009	0	0.000297545	0	0.000198364	0	0	9.91818e-05	0.00138854	0.000396727	8.59906e-05	0.000360426	0.00550429	0	0.00141612	0.000447111	0.00882718
5	83	Special	5-CBD	C1-CBD	0	9.8595e-05	9.8595e-05	9.8595e-05	0.00433818	0	0.00019719	0	0.00019719	0	0	9.8595e-05	0.00128174	0.00039438	8.54819e-05	0.000271728	0.00390318	0	0.00132127	0.000444466	0.00680306
5	84	Special	5-CBD	C1-CBD	0	9.93295e-05	9.93295e-05	9.93295e-05	0.00307922	0	0.000297989	0	9.93295e-05	0	9.93295e-05	0.000198659	0.00139061	0.000297989	8.61187e-05	0.000360963	0.0027998	8.61187e-05	0.0013189	0.000459995	0.00576111
6	41	NN	6-CBD	C1-CBD	0	9.85707e-05	9.85707e-05	9.85707e-05	0.00246427	0	0.000197141	0	9.85707e-05	0	0	0	0.000591424	0.000197141	8.54608e-05	0.000271661	0.00225973	9.85707e-05	0.00061725	0.000172893	0.00394283
6	42	NN	6-CBD	C1-CBD	0	0	9.8668e-05	9.8668e-05	0.00305871	0	0.000197336	0	0.000197336	0	0	9.8668e-05	0.00108535	0.000394672	0	0.000271929	0.00278115	0	0.00114919	0.000444795	0.0052294
6	43	NN	6-CBD	C1-CBD	0	0	9.90589e-05	0	0.00148588	0	9.90589e-05	0	0.000198118	0	0	0	0.00118871	0.000297177	0	0.000186033	0.00130312	0	0.00124061	0.000260624	0.003368
6	45	NN	6-CBD	C1-CBD	0	9.98004e-05	9.98004e-05	9.98004e-05	0.00199601	0	0.000199601	0	9.98004e-05	0	9.98004e-05	0.000199601	0.000798403	0.000199601	8.65269e-05	0.00027505	0.0018503	8.65269e-05	0.0008	0.000374651	0.00389222
8	71	Treat	8-CBD	C1-CBD	0	9.83526e-05	0	9.83526e-05	0.00157364	0	9.83526e-05	0	9.83526e-05	0	0	0	0.000491763	0.000196705	8.52717e-05	8.63536e-05	0.00147844	0	0.000529629	0.00017251	0.00265552
8	73	Treat	8-CBD	C1-CBD	0	0	9.78234e-05	9.78234e-05	0.00156517	0	0.000195647	0	0.000195647	0	0	9.78234e-05	0.000880411	0.00029347	0	0.000269601	0.00147048	0	0.000967767	0.000355197	0.00342382
8	74	Treat	8-CBD	C1-CBD	0	9.98752e-05	9.98752e-05	9.98752e-05	0.00169788	0	0.000299625	0	9.98752e-05	0	9.98752e-05	0.00019975	0.00109863	0.00019975	8.65918e-05	0.000362946	0.00158891	8.65918e-05	0.00106337	0.000374931	0.00399501
8	75	Treat	8-CBD	C1-CBD	0	9.84494e-05	0	9.84494e-05	0.000984494	0	0.000196899	0	9.84494e-05	0	9.84494e-05	0	0.000984494	0.000196899	8.53556e-05	0.000172877	0.000961851	8.53556e-05	0.000961851	0.00017268	0.00275658
9	36	High	9-Intermediate	C2-Intermediate	0	9.83768e-05	9.83768e-05	9.83768e-05	0.0012789	0	0.000196754	0	0.000196754	0	0	0	0.00147565	0.000196754	8.52927e-05	0.000271126	0.00121997	0	0.0014909	0.000172553	0.00363994
9	37	High	9-Intermediate	C2-Intermediate	0	0	9.91572e-05	0	0.00128904	0	9.91572e-05	0	0.000198314	0	0	9.91572e-05	0.0013882	0.000297471	0	0.000186217	0.00113049	0	0.00141577	0.00036004	0.0034705
9	38	High	9-Intermediate	C2-Intermediate	0	9.6782e-05	9.6782e-05	9.6782e-05	0.00541979	0	0.00048391	0	0.000290346	0	0	9.6782e-05	0.00454875	0.000677474	8.391e-05	0.000521655	0.00484994	0	0.0042796	0.000690927	0.0118074
9	39	High	9-Intermediate	C2-Intermediate	9.84737e-05	9.84737e-05	9.84737e-05	0	0.00265879	0	0.000393895	0	0.000196947	0	9.84737e-05	0.000196947	0.00285574	0.000295421	0.00018385	0.000444313	0.00233176	8.53767e-05	0.00270143	0.000456032	0.00699163
9	40	High	9-Intermediate	C2-Intermediate	0	9.97258e-05	9.97258e-05	0	0.00229369	0	0.000398903	0	0.000199452	0	9.97258e-05	0.000199452	0.00289205	0.000299177	8.64622e-05	0.000449963	0.00201157	8.64622e-05	0.00273578	0.00046183	0.0065819
10	102	CB7	10-CBD	C1-CBD	0	9.82077e-05	9.82077e-05	9.82077e-05	0.00324085	0	0.000294623	0	0.000196415	0	0	9.82077e-05	0.00314265	0.000294623	8.51461e-05	0.000356887	0.00294044	0	0.00295252	0.000356592	0.00756199
10	103	CB7	10-CBD	C1-CBD	0	0	9.93049e-05	0	0.00139027	0	0.00019861	0	0.00019861	0	0	0	0.00129096	0.000297915	0	0.000273684	0.00121927	0	0.00133078	0.000261271	0.00347567
10	104	CB7	10-CBD	C1-CBD	0	9.92556e-05	9.92556e-05	9.92556e-05	0.0053598	0	9.92556e-05	0	0.000198511	0	0	9.92556e-05	0.00526055	0.000595533	8.60546e-05	0.000186402	0.0047998	0	0.00481201	0.000621538	0.0119107
10	105	CB7	10-CBD	C1-CBD	0	9.86923e-05	9.86923e-05	0	0.00207254	0	0.000296077	0	9.86923e-05	0	9.86923e-05	0.000197385	0.00157908	0.000197385	8.55662e-05	0.000358648	0.00181762	8.55662e-05	0.00148354	0.000370491	0.00473723
11	106	33°	11-THC	C3-THC	0	0	9.73236e-05	9.73236e-05	0.000778589	0	0.000194647	0	0.000194647	0	0	0	0.00399027	0.000291971	0	0.000268224	0.000780146	9.73236e-05	0.00369411	0.000256058	0.00574209
11	107	33°	11-THC	C3-THC	0	0	9.85464e-05	0	0.000197093	0	0.000295639	0	0.000295639	0	0.000197093	9.85464e-05	0.00719389	0.000591279	0	0.000358118	0.00017285	0.00017088	0.00660468	0.000617098	0.00896773
11	108	33°	11-THC	C3-THC	0	0	9.87411e-05	0	0.000987411	0	9.87411e-05	0	0.000296223	0	9.87411e-05	9.87411e-05	0.00562824	0.000394964	0	0.000185436	0.000865959	8.56085e-05	0.00523219	0.000445125	0.0077018
11	109	33°	11-THC	C3-THC	0	0	9.95025e-05	0	9.95025e-05	0	0.000298507	0	0.000298507	0	0.000199005	0.000199005	0.00606965	0.00039801	0	0.000361592	8.72637e-05	0.000172537	0.00562159	0.00054806	0.00766169
11	110	33°	11-THC	C3-THC	0	0	9.78474e-05	0	0.000391389	0	0.000391389	0	0.000293542	0	0.000195695	0.000195695	0.00528376	0.000391389	0	0.000441487	0.000343249	0.000169667	0.0049274	0.000538943	0.0072407
12	1	Banana Cake	12-THC	C3-THC	0	0	9.8401e-05	9.8401e-05	0.00216482	0	0.000196802	0	0.000196802	0	0	0	0.00364084	0.000196802	0	0.000271193	0.00199695	0	0.00338982	0.000172595	0.00659287
12	2	Banana Cake	12-THC	C3-THC	0	0	9.75848e-05	9.75848e-05	0.000585509	0	0.00019517	0	0.00019517	0	0	0	0.00292754	0.00019517	0	0.000268944	0.000611076	0	0.00276263	0.000171164	0.00429373
12	3	Banana Cake	12-THC	C3-THC	0	0	9.8256e-05	9.8256e-05	0.000294768	0	0.000294768	0	0.000196512	0	0	0	0.00402849	0.000196512	0	0.000357062	0.000356767	0	0.0037295	0.000172341	0.00520757
12	5	Banana Cake	12-THC	C3-THC	0	0	9.76324e-05	9.76324e-05	0.000292897	0	0.000195265	0	0.000195265	0	0	0	0.00341713	0.000195265	0	0.000269075	0.000354503	0	0.00319209	0.000171247	0.00449109
13	111	Bananium	13-THC	C3-THC	0	9.85222e-05	9.85222e-05	0	0.000492611	0	0.000394089	0	0.000197044	0	0.000197044	0	0.00472906	0.000295567	8.54187e-05	0.000444532	0.00043202	0.000170837	0.00434443	0.000259212	0.00650246
13	112	Bananium	13-THC	C3-THC	0	0	9.83043e-05	0	0.00117965	0	0.000294913	0	0.000196609	0	0.000196609	0.000196609	0.00344065	0.000294913	0	0.000357238	0.00103455	0.00017046	0.00321406	0.000455247	0.00589826
13	113	Bananium	13-THC	C3-THC	0	0	9.89854e-05	0	0.000692898	0	9.89854e-05	0	0.000197971	0	0	0	0.00326652	0.000395942	0	0.000185895	0.000607671	0	0.00306271	0.000347241	0.0047513
13	114	Bananium	13-THC	C3-THC	0	0	9.75134e-05	0	0.000195027	0	0.000195027	0	0.00029254	0	9.75134e-05	0	0.00429059	0.00029254	0	0.000268747	0.000171039	8.45441e-05	0.00405539	0.000256558	0.00546075
13	115	Bananium	13-THC	C3-THC	0	0	9.87167e-05	0	0.00029615	0	0.00029615	0	0.000197433	0	0.000197433	0	0.00384995	0.00029615	0	0.000358736	0.000259724	0.000171175	0.00357384	0.000259724	0.00523198
14	96	Burmese Blueberry	14-THC	C3-THC	0	0	9.80873e-05	9.80873e-05	0.000196175	0	0.000196175	0	0.000294262	0	0	9.80873e-05	0.00196175	0.000196175	0	0.000270329	0.000270132	0	0.00201471	0.000270132	0.00313879
14	98	Burmese Blueberry	14-THC	C3-THC	0	0	9.65484e-05	0	0.000289645	0	9.65484e-05	0	0.000289645	0	0	9.65484e-05	0.00212406	0.000289645	0	0.000181318	0.000254019	0	0.00215245	0.000350567	0.00328265
14	99	Burmese Blueberry	14-THC	C3-THC	0	0	9.83284e-05	0	0.000196657	0	0.000294985	0	0.000294985	0	9.83284e-05	0.000196657	0.00294985	0.000196657	0	0.000357325	0.000172468	8.52507e-05	0.00288201	0.000369125	0.00432645
15	11	Divine Banana	15-THC	C3-THC	0	9.93049e-05	9.93049e-05	9.93049e-05	0.00119166	0	0.000297915	0	0.000297915	0	0	0	0.00556107	0.00019861	8.60973e-05	0.000360874	0.00114439	0	0.00517498	0.000174181	0.00784508
15	12	Divine Banana	15-THC	C3-THC	0	0	9.83284e-05	0	0.000196657	0	0.000196657	0	0.000196657	0	0	0	0.00314651	0.000196657	0	0.000270993	0.000172468	0	0.00295615	0.000172468	0.00403147
15	13	Divine Banana	15-THC	C3-THC	0	0	9.76801e-05	0	0.00039072	0	0.00029304	0	0.00019536	0	0	0	0.00429792	0.00019536	0	0.000354969	0.000342662	0	0.00396464	0.000171331	0.00547009
15	14	Divine Banana	15-THC	C3-THC	0	9.7371e-05	9.7371e-05	9.7371e-05	0.000584226	0	0.000292113	0	0.000292113	0	0	9.7371e-05	0.00438169	0.000194742	8.44206e-05	0.000353846	0.000609737	0	0.00413486	0.00026816	0.00613437
16	21	Granddaddy Purple	16-THC	C3-THC	0	0	9.93542e-05	9.93542e-05	0.000496771	0	0.000496771	0	0.000298063	0	0	9.93542e-05	0.00536513	0.000198708	0	0.000535519	0.000535022	0	0.00500328	0.000273621	0.0071535
16	23	Granddaddy Purple	16-THC	C3-THC	0	9.87898e-05	9.87898e-05	9.87898e-05	0.000691529	0	0.000493949	0	0.00019758	0	0	0	0.00405038	0.000296369	8.56508e-05	0.000532477	0.000705261	0	0.00374977	0.000259916	0.00602618
16	25	Granddaddy Purple	16-THC	C3-THC	0	0	9.70167e-05	0	0.000194033	0	0.000194033	0	0.00029105	0	0	9.70167e-05	0.00213437	0.00029105	0	0.000267378	0.000170167	0	0.00216289	0.000352268	0.00329857
18	86	Lemon Sorbet	18-THC	C3-THC	0	9.84979e-05	9.84979e-05	9.84979e-05	0.000984979	0	0.000196996	0	0.000196996	0	0	0	0.00236395	0.000196996	8.53977e-05	0.00027146	0.000962325	0	0.00227018	0.000172765	0.00423541
18	88	Lemon Sorbet	18-THC	C3-THC	0	0	9.9453e-05	0	0.000895077	0	9.9453e-05	0	0.000298359	0	0	0	0.00377921	0.000397812	0	0.000186773	0.000784983	0	0.00361273	0.000348881	0.00556937
18	89	Lemon Sorbet	18-THC	C3-THC	0	0	9.81114e-05	0	0.000392445	0	0.000196223	0	0.000196223	0	9.81114e-05	0.000196223	0.00274712	0.000196223	0	0.000270395	0.000344175	8.50625e-05	0.00260545	0.00036831	0.00412068
18	90	Lemon Sorbet	18-THC	C3-THC	0	9.93049e-05	9.93049e-05	0	0.000496524	0	0.000297915	0	0.00019861	0	9.93049e-05	0.00019861	0.00258193	0.00019861	8.60973e-05	0.000360874	0.000435452	8.60973e-05	0.00246296	0.00037279	0.00427011
19	6	Meat Head	19-THC	C3-THC	0	0	9.78953e-05	9.78953e-05	0.000685267	0	0.000195791	0	0.000195791	0	0	9.78953e-05	0.00332844	9.78953e-05	0	0.000269799	0.000698874	0	0.00311483	0.000183749	0.00479687
19	7	Meat Head	19-THC	C3-THC	0	0	9.76324e-05	9.76324e-05	0.00039053	0	0.000292897	0	0.000292897	0	0	9.76324e-05	0.00546742	0.000195265	0	0.000354796	0.000440127	0	0.00508782	0.00026888	0.0069319
19	9	Meat Head	19-THC	C3-THC	0	0	9.77278e-05	9.77278e-05	0.000684095	0	0.000195456	0	0.000195456	0	0	0	0.00273638	9.77278e-05	0	0.000269338	0.000697679	0	0.00259526	8.57073e-05	0.00410457
19	10	Meat Head	19-THC	C3-THC	0	0	9.76801e-05	0	0.00029304	0	0.00029304	0	0.00019536	0	0	9.76801e-05	0.00507937	0.00029304	0	0.000354969	0.000256996	0	0.00464996	0.000354676	0.00634921
20	16	Nanitro	20-THC	C3-THC	0	9.85707e-05	9.85707e-05	9.85707e-05	0.00187284	0	0.000295712	0	0.000197141	0	0	0	0.00364712	0.000197141	8.54608e-05	0.000358206	0.00174105	0	0.00339566	0.000172893	0.00650567
20	17	Nanitro	20-THC	C3-THC	0	0	9.88386e-05	9.88386e-05	0.000593032	0	0.000395355	0	0.000395355	0	0	9.88386e-05	0.00583148	0.000296516	0	0.00044596	0.000618928	0	0.00550956	0.000358883	0.00780825
20	18	Nanitro	20-THC	C3-THC	0	0	9.90099e-05	0	0.00039604	0	0.00039604	0	0.00029703	0	0	9.90099e-05	0.00564356	0.00029703	0	0.000446733	0.000347327	0	0.00524644	0.000359505	0.00722772
20	20	Nanitro	20-THC	C3-THC	0	0	9.80633e-05	9.80633e-05	0.000490316	0	0.00029419	0	0.00029419	0	0	9.80633e-05	0.00343221	0.000196127	0	0.000356362	0.000528071	0	0.00330424	0.000270066	0.00500123
21	51	Platinum Jelly Punch	21-THC	C3-THC	0	0	9.84979e-05	9.84979e-05	0.000393992	0	0.000196996	0	0.000196996	0	0	0	0.00334893	0.000196996	0	0.00027146	0.000444029	0	0.00313401	0.000172765	0.0045309
21	52	Platinum Jelly Punch	21-THC	C3-THC	0	0	9.8595e-05	0	0.00118314	0	0.00039438	0	0.000295785	0	0	0	0.00532413	0.000492975	0	0.000444861	0.00103761	0	0.00496505	0.000432339	0.00778901
21	53	Platinum Jelly Punch	21-THC	C3-THC	0	0	9.76324e-05	0	0.00136685	0	0.00039053	0	0	0	0	9.76324e-05	0.00566268	0.00039053	0	0.000440517	0.00119873	0	0.00525907	0.000440127	0.00829876
21	55	Platinum Jelly Punch	21-THC	C3-THC	0	0	9.98004e-05	0	0.000199601	0	0	0	9.98004e-05	0	9.98004e-05	0	0	9.98004e-05	0	9.98004e-05	0.00017505	8.65269e-05	9.98004e-05	8.7525e-05	0.000598802
22	32	SBSK2 (Lemon Thai)	22-THC	C3-THC	0	0	9.81354e-05	0	9.81354e-05	0	0.000196271	0	0.000392542	0	0	9.81354e-05	0.00814524	0.000785083	0	0.000270461	8.60648e-05	0	0.00753592	0.000786654	0.00981354
22	33	SBSK2 (Lemon Thai)	22-THC	C3-THC	0	0	0.000197093	0	0	0	9.85464e-05	0	0.000197093	0	9.85464e-05	9.85464e-05	0.0213846	0.00118256	0	0.000283617	0	8.54398e-05	0.0189514	0.00113565	0.023257
22	34	SBSK2 (Lemon Thai)	22-THC	C3-THC	0	0	9.84252e-05	0	9.84252e-05	0	0.000295276	0	0.00019685	0	9.84252e-05	0.00019685	0.00344488	0.000295276	0	0.000357677	8.63189e-05	8.53346e-05	0.00321801	0.000455807	0.00472441
23	27	Super Sherbet	23-THC	C3-THC	0	0	9.86193e-05	0	0.000197239	0	0.000197239	0	0.000295858	0	0	9.86193e-05	0.00552268	0.000493097	0	0.000271795	0.000172978	0	0.00513925	0.000531065	0.00690335
23	28	Super Sherbet	23-THC	C3-THC	0	0	9.91572e-05	0	0.000297471	0	0.000198314	0	0.000297471	0	0	0	0.00337134	0.000396629	0	0.000273277	0.000260882	0	0.00325414	0.000347843	0.00466039
23	30	Super Sherbet	23-THC	C3-THC	0	0	9.82801e-05	0	9.82801e-05	0	0.00029484	0	0.00019656	0	9.82801e-05	0.00019656	0.00481572	0.00029484	0	0.00035715	8.61916e-05	8.52088e-05	0.00441995	0.000455135	0.00609337

## Sheet: Terpenoids in inflorescences
Strain number	Plant number	Strain	Strain	Three clusters	α-Pinene (F)	Camphene (F)	Sabinene (F)	β-Pinene (F)	β-Myrcene (F)	α-Phellandrene (F)	3-Carene (F)	α-Terpinene (F)	p-Cymene (F)	Limonene (F)	1,8-Cineole(Eucalyptol) (F)	Ocimene (F)	γ-Terpinene (F)	Sabinene Hydrate (F)	Terpinolene (F)	Fenchone (F)	Linalool (F)	Fenchol (F)	(-)-Isopulegol (F)	Camphor (F)	Borneol (F)	Terpinen-4-ol (F)	α-Terpineol (F)	(+)-Dihydrocarvone(F)	Nerol (F)	Pulegone (F)	Carvone (isomers) (F)	Geraniol (F)	Geranyl Acetate (F)	(-)-β-Elemene (F)	β-Caryophyllene (F)	Aromadendrene (F)	trans-β-Farnesene (F)	α-Humulene (F)	Valencene (F)	Ledene (F)	trans-Nerolidol (F)	Caryophyllene Oxide (F)	Globulol (F)	Viridiflorol (F)	(-)-Guaiol (F)	(+)-Cedrol (F)	β-Eudesmol (F)	α-Eudesmol (F)	α-Bisabolol (F)
1	46	Lemon Garlic OG	1-Intermediate	C2-Intermediate	0.00201021	7.57689e-05	0	0.000981896	0.00867564	0	0	0	0	0.00132559	4.76778e-05	3.80722e-05	0	3.56163e-05	4.72781e-05	0	0.000670593	0.000137244	0	0	5.94672e-05	0	0.000218377	0	0	0	0	0	0	0	0.000420546	0	7.68982e-05	0.000123167	0	0	9.78925e-05	0	0	0	0.0005552	0	0.000320008	0.000155371	0.000519005
1	47	Lemon Garlic OG	1-Intermediate	C2-Intermediate	0.00172942	6.03442e-05	0	0.000792834	0.00415038	0	0	0	0	0.00101442	9.69359e-05	0.000149358	0	6.08795e-05	0.000215378	0	0.000779585	0.000228937	0	0	8.85462e-05	0	0.000314679	0	0	0	0	0	0	0	0.00029799	0	5.04135e-05	8.84547e-05	0	0	4.46691e-05	0	0	0	0.000412459	0	0.000248873	0.00014369	0.000428638
1	48	Lemon Garlic OG	1-Intermediate	C2-Intermediate	0.0019726	6.64487e-05	0	0.000821062	0.005093	0	0	0	0	0.00107929	0.000102832	6.80892e-05	0	5.38633e-05	1.9985e-05	0	0.000807605	0.000230478	0	0	7.26035e-05	0	0.000258527	0	0	0	0	0	0	0	0.000269314	0	4.32725e-05	7.87763e-05	0	0	4.01211e-05	0	0	0	0.000384759	0	0.000233197	0.000120436	0.000356299
1	50	Lemon Garlic OG	1-Intermediate	C2-Intermediate	0.0021632	7.54262e-05	0	0.00096472	0.007976	0	0	0	0	0.00152788	7.23455e-05	6.77159e-05	0	4.76927e-05	3.34497e-05	0	0.000767907	0.000175776	0	0	7.65587e-05	0	0.000270504	0	0	0	0	0	0	0	0.000305491	0	5.25392e-05	8.7163e-05	0	0	6.01415e-05	0	0	0	0.000444525	0	0.000275499	0.00014341	0.000427539
2	91	Royal Medic	2-Intermediate	C2-Intermediate	0.000244666	5.7597e-05	0	0.00035577	0.00461196	0	0	0	0	0.0013157	0.000183284	7.11008e-05	0	5.71108e-05	9.17775e-05	0	0.000399667	0.00019687	0	0	6.5036e-05	0	0.000221723	0	0	0	0	0	0	0	0.000895138	0	7.90848e-05	0.000252345	0	0	4.37611e-05	0	0	0	0.000996723	0	0.000531144	0.000228866	0.000989548
2	93	Royal Medic	2-Intermediate	C2-Intermediate	0.000254004	6.0985e-05	0	0.000405247	0.00592573	0	0	0	0	0.00140386	0.000179561	8.32099e-05	0	4.95048e-05	0.000178617	0	0.000490324	0.00019276	0	0	6.51246e-05	0	0.000230448	0	0	0	0	0	0	0	0.00082491	0	7.558e-05	0.000232716	0	0	3.83455e-05	0	0	0	0.000953763	0	0.000503988	0.000234038	0.000991734
2	95	Royal Medic	2-Intermediate	C2-Intermediate	0.000249038	5.19561e-05	0	0.000345365	0.0035711	0	0	0	0	0.00125663	0.000289903	0.000133867	0	7.82499e-05	0.000372777	0	0.000484646	0.000199373	0	0	6.68913e-05	0	0.000261624	0	0	0	0	0	0	0	0.00091945	0	8.56653e-05	0.000266356	0	0	4.01589e-05	0	0	0	0.00103817	0	0.000534479	0.000270584	0.0010854
3	77	Blue Hawaiian	3-CBD	C1-CBD	0.00212153	6.42614e-05	0	0.000879661	0.00552132	0	0	0	0	0.00116314	6.37869e-05	0.000114445	0	8.09786e-05	0.000135143	0	0.000267311	0.000173904	0	0	7.26354e-05	0	0.000237649	0	0	0	0	0	0	0	0.000273251	0	5.26449e-05	8.06685e-05	0	0	4.59241e-05	0	0	0	0.000937202	0	0.000473178	0.000326737	0.000995423
3	78	Blue Hawaiian	3-CBD	C1-CBD	0.00268318	7.61704e-05	0	0.00112517	0.00755328	0	0	0	0	0.0012276	9.25406e-05	9.21094e-05	0	8.64774e-05	7.26869e-05	0	0.000211476	0.000164443	0	0	6.17566e-05	0	0.000200901	0	0	0	0	0	0	0	0.000260581	0	4.90956e-05	7.53682e-05	0	0	3.84789e-05	0	0	0	0.000844596	0	0.000418349	0.000275581	0.000700119
3	79	Blue Hawaiian	3-CBD	C1-CBD	0.00183686	5.79083e-05	0	0.000750262	0.00457927	0	0	0	0	0.000856232	6.42471e-05	7.75903e-05	0	9.62396e-05	2.89855e-05	0	0.000278335	0.000160771	0	0	6.70682e-05	0	0.000209784	0	0	0	0	0	0	0	0.000283191	0	4.98188e-05	8.14969e-05	0	0	3.90451e-05	0	0	0	0.000704607	0	0.000403833	0.000286772	0.000848918
3	80	Blue Hawaiian	3-CBD	C1-CBD	0.00222229	6.19964e-05	0	0.00087868	0.00456594	0	0	0	0	0.000851932	5.63163e-05	7.4733e-05	0	7.53779e-05	2.89881e-05	0	0.000238044	0.000149077	0	0	6.48925e-05	0	0.000197121	0	0	0	0	0	0	0	0.000269243	0	5.85344e-05	7.72427e-05	0	0	5.30776e-05	0	0	0	0.000920722	0	0.000575833	0.000390709	0.00119894
4	66	Kandy Kush	4-CBD	C1-CBD	0.00149479	5.24048e-05	0	0.000638773	0.00496806	0	0	0	0	0.00103422	9.79083e-05	3.77248e-05	0	4.12942e-05	0	0	0.00021171	0.000136028	0	0	4.88817e-05	0	0.000160506	0	0	0	0	0	0	0	0.000714937	0	7.86141e-05	0.000226011	0	0	5.16343e-05	0	0	0	0.00063986	0	0.000382542	0.00021119	0.00143268
4	67	Kandy Kush	4-CBD	C1-CBD	0.00134044	4.54243e-05	0	0.0005707	0.00408524	0	0	0	0	0.000876419	9.27912e-05	3.87419e-05	0	4.91297e-05	0	0	0.000254201	0.000135912	0	0	5.08194e-05	0	0.000169154	0	0	0	0	0	0	0	0.000761277	0	9.37911e-05	0.000241564	0	0	6.5017e-05	0	0	0	0.000660833	0	0.000414992	0.00020331	0.00156739
4	68	Kandy Kush	4-CBD	C1-CBD	0.00161876	5.0185e-05	0	0.000683516	0.00532758	0	0	0	0	0.00111154	0.000108258	5.7442e-05	0	4.85723e-05	0	0	0.000232884	0.000137763	0	0	5.10412e-05	0	0.000170805	0	0	0	0	0	0	0	0.000786749	0	9.28644e-05	0.000252157	0	0	6.43546e-05	0	0	0	0.000696654	0	0.000435638	0.000237333	0.00171901
4	69	Kandy Kush	4-CBD	C1-CBD	0.00119835	4.03403e-05	0	0.000502386	0.00360269	0	0	0	0	0.000775778	8.99953e-05	3.61991e-05	0	5.33407e-05	0	0	0.000254071	0.000143172	0	0	5.91155e-05	0	0.000170057	0	0	0	0	0	0	0	0.000625006	0	7.55286e-05	0.000204713	0	0	4.48306e-05	0	0	0	0.000554265	0	0.000379167	0.000164797	0.00142113
4	70	Kandy Kush	4-CBD	C1-CBD	0.00184204	6.36659e-05	0	0.000768416	0.00549548	0	0	0	0	0.00117522	9.97721e-05	3.96463e-05	0	5.54848e-05	0	0	0.000311126	0.000188173	0	0	7.84691e-05	0	0.000203897	0	0	0	0	0	0	0	0.000796862	0	9.94914e-05	0.000253792	0	0	7.60041e-05	0	0	0	0.000798665	0	0.000524123	0.000233753	0.00199232
5	81	Special	5-CBD	C1-CBD	0.00125034	4.11321e-05	0	0.000507597	0.00336967	0	0	0	0	0.000788032	9.35856e-05	5.95905e-05	0	4.81469e-05	6.00937e-05	0	0.000199185	0.000150757	0	0	5.67092e-05	0	0.000158631	0	0	0	0	0	0	0	0.000837779	0	9.90438e-05	0.000264186	0	0	0.000102094	0	0	0	0.000902696	0	0.000448946	0.000309464	0.001811
5	83	Special	5-CBD	C1-CBD	0.00127441	3.977e-05	0	0.000511525	0.00357999	0	0	0	0	0.000750922	8.15584e-05	4.51559e-05	0	3.78686e-05	7.85061e-05	0	0.000169882	0.000117531	0	0	4.65718e-05	0	0.000128776	0	0	0	0	0	0	0	0.000654942	0	7.94464e-05	0.000208034	0	0	6.86704e-05	0	0	0	0.000752178	0	0.0004368	0.000206117	0.00179749
5	84	Special	5-CBD	C1-CBD	0.000922041	3.10081e-05	0	0.000394117	0.00275927	0	0	0	0	0.000584801	8.07923e-05	5.39466e-05	0	6.21154e-05	8.35792e-05	0	0.000287496	0.000168422	0	0	6.63229e-05	0	0.000203858	0	0	0	0	0	0	0	0.00080339	0	0.00010455	0.000260078	0	0	7.92628e-05	0	0	0	0.000806598	0	0.000400952	0.000287842	0.00191795
6	41	NN	6-CBD	C1-CBD	0.0016755	4.857e-05	0	0.000741263	0.00680405	0	0	0	0	0.000814602	5.45748e-05	0.00054686	0	5.17442e-05	9.06534e-05	0	0.000458105	9.85871e-05	0	0	4.17942e-05	0	0.000153459	0	0	0	0	0	0	0	0.000333201	0	2.09699e-05	9.8945e-05	0	0	8.52036e-05	0	0	0	0.000365887	0	0.000209521	0.000142549	7.1231e-05
6	42	NN	6-CBD	C1-CBD	0.00120885	3.6205e-05	0	0.000531684	0.00515949	0	0	0	0	0.000900211	7.0858e-05	0.000607384	0	7.06086e-05	0.000239417	0	0.000335324	7.99733e-05	0	0	3.39944e-05	0	0.000127295	0	0	0	0	0	0	0	0.000283885	0	1.8435e-05	8.31653e-05	0	0	5.95125e-05	0	0	0	0.000296763	0	0.000175543	0.00010781	5.62476e-05
6	43	NN	6-CBD	C1-CBD	0.00131117	3.995e-05	0	0.000598355	0.0071122	0	0	0	0	0.000800093	6.59765e-05	0.000555105	0	3.88358e-05	7.0476e-05	0	0.000417565	0.000112734	0	0	3.50551e-05	0	0.000134258	0	0	0	0	0	0	0	0.000346694	0	2.15976e-05	0.000106021	0	0	8.51849e-05	0	0	0	0.000336467	0	0.000200504	0.000105704	7.10898e-05
6	45	NN	6-CBD	C1-CBD	0.00102981	3.24898e-05	0	0.000447013	0.00424514	0	0	0	0	0.000711734	4.90759e-05	0.000379103	0	4.078e-05	6.54278e-05	0	0.000451537	8.55989e-05	0	0	3.79503e-05	0	0.000124416	0	0	0	0	0	0	0	0.000222703	0	2.25917e-05	6.58413e-05	0	0	5.56412e-05	0	0	0	0.000262249	0	0.000162989	8.90792e-05	4.82181e-05
8	71	Treat	8-CBD	C1-CBD	0.00228024	7.36113e-05	0	0.000966388	0.0056178	0	0	0	0	0.0010922	9.5942e-05	7.53204e-05	0	9.25242e-05	5.26256e-05	0	0.000322499	0.000192826	0	0	6.78731e-05	0	0.000217351	0	0	0	0	0	0	0	0.000246972	0	4.96773e-05	7.22565e-05	0	0	3.49341e-05	0	0	0	0.000829643	0	0.000545295	0.000222236	0.000841456
8	73	Treat	8-CBD	C1-CBD	0.00160682	5.00085e-05	0	0.000657025	0.00416107	0	0	0	0	0.000703029	6.35183e-05	5.65161e-05	0	9.95026e-05	5.34088e-05	0	0.000237715	0.00014298	0	0	6.63522e-05	0	0.000201719	0	0	0	0	0	0	0	0.000318816	0	4.69257e-05	9.14598e-05	0	0	3.2695e-05	0	0	0	0.0007511	0	0.000462193	0.000216262	0.000858433
8	74	Treat	8-CBD	C1-CBD	0.00206477	6.58692e-05	0	0.000820579	0.00611404	0	0	0	0	0.000889528	5.12984e-05	3.36104e-05	0	0.000100278	2.42731e-05	0	0.000260488	0.000145635	0	0	7.36179e-05	0	0.00019698	0	0	0	0	0	0	0	0.000337656	0	4.49338e-05	9.4372e-05	0	0	4.01768e-05	0	0	0	0.000769219	0	0.000422328	0.00029267	0.000954793
8	75	Treat	8-CBD	C1-CBD	0.00200824	5.8557e-05	0	0.000811525	0.00464471	0	0	0	0	0.00076638	8.06928e-05	3.40279e-05	0	9.73523e-05	2.25872e-05	0	0.000184959	0.0001447	0	0	6.16816e-05	0	0.00017939	0	0	0	0	0	0	0	0.000305449	0	5.25119e-05	8.5725e-05	0	0	4.67781e-05	0	0	0	0.000923131	0	0.000514219	0.000334504	0.00122314
9	36	High	9-Intermediate	C2-Intermediate	0.000286071	7.38688e-05	0	0.000509864	0.00660861	0	0	0	0	0.00146296	8.76856e-05	5.58373e-05	0	6.66633e-05	4.62361e-05	0	0.000353486	0.000223396	0	0	5.95697e-05	0	0.000289449	0	0	0	0	0	0	0	0.00125741	0	5.59344e-05	0.000363156	0	0	5.99248e-05	0	0	0	0.00049425	0	0.000267198	0.000145763	0.000878924
9	37	High	9-Intermediate	C2-Intermediate	0.000304798	6.20984e-05	0	0.000366339	0.00389643	0	0	0	0	0.00121867	5.0189e-05	0.000188156	0	0.000121493	0.000305251	0	0.000396027	0.000250036	0	0	7.48835e-05	0	0.000280436	0	0	0	0	0	0	0	0.00100046	0	5.57318e-05	0.00029551	0	0	5.16788e-05	0	0	0	0.000553522	0	0.000304197	0.000172267	0.000831157
9	38	High	9-Intermediate	C2-Intermediate	0.000287565	7.85599e-05	0	0.000456603	0.00566282	0	0	0	0	0.00175166	0.000120064	8.01067e-05	0	8.21696e-05	5.95126e-05	0	0.000391156	0.000276426	0	0	7.09448e-05	0	0.000345124	0	0	0	0	0	0	0	0.00113504	0	6.34369e-05	0.000340425	0	0	0.000101615	0	0	0	0.00064706	0	0.000347533	0.000185305	0.000965475
9	39	High	9-Intermediate	C2-Intermediate	0.000247615	6.38071e-05	0	0.000363826	0.00522259	0	0	0	0	0.00168506	8.9033e-05	0.00013025	0	7.55334e-05	8.23571e-05	0	0.000338999	0.000200504	0	0	5.49909e-05	0	0.000249163	0	0	0	0	0	0	0	0.00127292	0	6.18141e-05	0.000370547	0	0	4.44687e-05	0	0	0	0.000487311	0	0.000271536	0.00014962	0.000955174
9	40	High	9-Intermediate	C2-Intermediate	0.000223702	5.93966e-05	0	0.000361505	0.00431632	0	0	0	0	0.00108679	8.84109e-05	6.6851e-05	0	8.46516e-05	3.23969e-05	0	0.000317866	0.000191034	0	0	5.62287e-05	0	0.00024866	0	0	0	0	0	0	0	0.00112999	0	6.5947e-05	0.000369874	0	0	6.73196e-05	0	0	0	0.000543015	0	0.000299214	0.000174506	0.00111636
10	102	CB7	10-CBD	C1-CBD	0.00276738	7.49365e-05	0	0.00110304	0.00512594	0	0	0	0	0.000913239	4.54509e-05	0.000169402	0	5.08042e-05	0.000366068	0	0.00026244	0.000189889	0	0	7.43975e-05	0	0.000265491	0	0	0	0	0	0	0	0.000342006	0	4.82016e-05	0.000102241	0	0	3.7451e-05	0	0	0	0.000289604	0	0.000143538	0.000112537	0.000628389
10	103	CB7	10-CBD	C1-CBD	0.00341391	9.34494e-05	0	0.00139139	0.0090257	0	0	0	0	0.0013803	5.93465e-05	0.00014996	0	5.03853e-05	0.000256955	0	0.000331795	0.00020872	0	0	7.84185e-05	0	0.000277646	0	0	0	0	0	0	0	0.000337988	0	5.05518e-05	9.57109e-05	0	0	3.17558e-05	0	0	0	0.000258351	0	0.000128849	9.51684e-05	0.000556952
10	104	CB7	10-CBD	C1-CBD	0.00270573	6.84072e-05	0	0.00106731	0.00460428	0	0	0	0	0.000873347	4.2117e-05	8.45099e-05	0	3.44699e-05	0.000132662	0	0.000195266	0.000152199	0	0	5.74573e-05	0	0.000202547	0	0	0	0	0	0	0	0.000313836	0	4.74187e-05	9.14629e-05	0	0	3.74166e-05	0	0	0	0.000215435	0	0.000107619	8.95744e-05	0.00054689
10	105	CB7	10-CBD	C1-CBD	0.00302617	7.53074e-05	0	0.00115778	0.00574354	0	0	0	0	0.000991648	4.87988e-05	7.35019e-05	0	4.28461e-05	9.16504e-05	0	0.000235873	0.000156072	0	0	6.7918e-05	0	0.000209311	0	0	0	0	0	0	0	0.000315308	0	5.86554e-05	8.82978e-05	0	0	4.61297e-05	0	0	0	0.000306154	0	0.00016117	0.000125061	0.000833542
11	106	33°	11-THC	C3-THC	0.00191678	8.01823e-05	0	0.000698259	0.00605734	0	0	0	0	0.00110275	0	0.00126171	0	6.71039e-05	7.87788e-05	0	0.000369478	0.000172001	0	0	7.47488e-05	0	0.000217689	0	0	0	0	0	0	0	0.000754022	0	0.000153886	0.000275997	0	0	0.000110731	0	0	0	0	0	0	0	0.000218348
11	107	33°	11-THC	C3-THC	0.00234553	9.45973e-05	0	0.000846093	0.00749923	0	0	0	0	0.0012501	0	0.00162782	0	7.2087e-05	5.41783e-05	0	0.000458514	0.000188117	0	0	8.18203e-05	0	0.000249625	0	0	0	0	0	0	0	0.00112659	0	0.000235678	0.000413368	0	0	0.000162801	0	0	0	0	0	0	0	0.000326738
11	108	33°	11-THC	C3-THC	0.00237412	9.19688e-05	0	0.000809523	0.0055736	0	0	0	0	0.00100432	0	0.001173	0	4.41727e-05	3.01115e-05	0	0.000363041	0.000157368	0	0	7.56836e-05	0	0.000205898	0	0	0	0	0	0	0	0.000997819	0	0.000246688	0.000365362	0	0	0.000133742	0	0	0	0	0	0	0	0.000307444
11	109	33°	11-THC	C3-THC	0.00201484	8.15558e-05	0	0.000732197	0.0064157	0	0	0	0	0.00110408	0	0.00136827	0	8.59607e-05	7.52437e-05	0	0.000446445	0.000182076	0	0	8.00308e-05	0	0.00024656	0	0	0	0	0	0	0	0.00117093	0	0.000262299	0.000434116	0	0	0.000163075	0	0	0	0	0	0	0	0.000369141
11	110	33°	11-THC	C3-THC	0.00215144	8.89021e-05	0	0.000785172	0.00788685	0	0	0	0	0.00136708	0	0.00177266	0	6.08415e-05	0.000123768	0	0.000445592	0.000182245	0	0	8.01669e-05	0	0.000252891	0	0	0	0	0	0	0	0.000983773	0	0.000212655	0.000360394	0	0	0.000129917	0	0	0	0	0	0	0	0.000269182
12	1	Banana Cake	12-THC	C3-THC	0.00065725	0.000201292	0	0.000974588	0.00440592	0	0	0	0	0.00468947	0	6.67368e-05	0	2.56222e-05	4.70449e-05	0	0.00175497	0.000490909	0	0	0.000105649	0	0.000628272	0	0	0	0	0	0	0	0.006577	0	0.000265421	0.00199602	0	0	0.00136781	0	0	0	0	0	0	0	0.000549531
12	2	Banana Cake	12-THC	C3-THC	0.000600598	0.000173755	0	0.000899124	0.00714665	0	0	0	0	0.00480706	0	0.00015565	0	6.57214e-05	0.000516552	0	0.00196438	0.000475129	0	0	0.000118114	0	0.000678577	0	0	0	0	0	0	0	0.00759092	0	0.000325482	0.00236646	0	0	0.00178642	0	0	0	0	0	0	0	0.000653314
12	3	Banana Cake	12-THC	C3-THC	0.000685566	0.000204872	0	0.000907963	0.00590746	0	0	0	0	0.00498641	0	4.36217e-05	0	6.81015e-05	5.97358e-05	0	0.00174899	0.000448512	0	0	0.000109192	0	0.000697295	0	0	0	0	0	0	0	0.00594506	0	0.00032575	0.00183861	0	0	0.00131963	0	0	0	0	0	0	0	0.000473415
12	5	Banana Cake	12-THC	C3-THC	0.000627913	0.00019333	0	0.000948052	0.00406808	0	0	0	0	0.00460795	0	0.000143149	0	6.07417e-05	0.000223545	0	0.00249093	0.000738794	0	0	0.000132818	0	0.000759106	0	0	0	0	0	0	0	0.00572551	0	0.000418486	0.00177645	0	0	0.00148345	0	0	0	0	0	0	0	0.000674147
13	111	Bananium	13-THC	C3-THC	0.0007724	0.000231079	0	0.00110594	0.00370301	0	0	0	0	0.0057806	7.91603e-05	0.000122559	0	7.06557e-05	0	0	0.00103652	0.000563969	0	0	0.000130332	0	0.000720859	0	0	0	0	0	0	0	0.0018328	0	7.98179e-05	0.000572512	0	0	0.000298721	0	0	0	0.000599183	0	0.000296758	0.000216939	0.000543831
13	112	Bananium	13-THC	C3-THC	0.000596363	0.000174083	0	0.000856997	0.00428825	0	0	0	0	0.0042548	7.17304e-05	8.54909e-05	0	5.11057e-05	0	0	0.000922829	0.000432217	0	0	0.00010212	0	0.00055323	0	0	0	0	0	0	0	0.00168604	0	6.65413e-05	0.000492666	0	0	0.000161688	0	0	0	0.000442021	0	0.000259112	0.000189878	0.00054026
13	113	Bananium	13-THC	C3-THC	0.000614471	0.000182831	0	0.000875195	0.00218243	0	0	0	0	0.00456513	8.60181e-05	6.10128e-05	0	9.07363e-05	0	0	0.000970946	0.000428553	0	0	0.000103081	0	0.000548796	0	0	0	0	0	0	0	0.00184461	0	8.59469e-05	0.000566024	0	0	0.000253524	0	0	0	0.00057559	0	0.000329107	0.000236244	0.000824896
13	114	Bananium	13-THC	C3-THC	0.000633063	0.000188575	0	0.000920939	0.00433	0	0	0	0	0.00428323	6.71073e-05	0.00010801	0	6.17935e-05	0	0	0.000969393	0.000463484	0	0	0.000111849	0	0.000603342	0	0	0	0	0	0	0	0.00162857	0	7.42668e-05	0.000508018	0	0	0.000194441	0	0	0	0.000474359	0	0.000295348	0.000217953	0.000668449
13	115	Bananium	13-THC	C3-THC	0.000695052	0.0002084	0	0.000995659	0.0020272	0	0	0	0	0.00510493	9.27321e-05	4.50958e-05	0	5.63317e-05	0	0	0.000887902	0.00047111	0	0	0.000109612	0	0.000592077	0	0	0	0	0	0	0	0.00152382	0	7.5929e-05	0.000449134	0	0	0.000266238	0	0	0	0.000482485	0	0.000304497	0.00022148	0.000615731
14	96	Burmese Blueberry	14-THC	C3-THC	0.000855558	3.47543e-05	0	0.000591783	0.00040102	0	0	0	0	0.000581138	0.000127532	0.000303171	0	0.000148435	0.000567984	0	0.000378674	0.000193596	0	0	7.10341e-05	0	0.000477419	0	0	0	0	0	0	0	0.001105	0	5.15876e-05	0.00042808	0	0	7.51542e-05	0	0	0	0.00032302	0	0.000160561	0.000135276	0.000521983
14	98	Burmese Blueberry	14-THC	C3-THC	0.0020011	7.3472e-05	0	0.00123924	0.00045792	0	0	0	0	0.0011354	0.000145085	0.000924712	0	0.000145093	0.00185885	0	0.00052749	0.000283678	0	0	0.000102268	0	0.000710476	0	0	0	0	0	0	0	0.00144422	0	6.52069e-05	0.000565992	0	0	0.000125598	0	0	0	0.000483238	0	0.000226975	0.000184597	0.000662549
14	99	Burmese Blueberry	14-THC	C3-THC	0.0018712	6.72986e-05	0	0.00114453	0.000401739	0	0	0	0	0.00112125	0.000105072	0.00101671	0	0.0001379	0.00119908	0	0.000525376	0.000253049	0	0	8.95891e-05	0	0.000591812	0	0	0	0	0	0	0	0.0013653	0	6.67445e-05	0.000527348	0	0	0.000137887	0	0	0	0.000437424	0	0.000227116	0.000169581	0.000625549
15	11	Divine Banana	15-THC	C3-THC	0.00129799	0.000346538	0	0.00203089	0.00211246	0	0	0	0	0.00856895	8.16142e-05	0.00122036	0	0.000125152	9.28321e-05	0	0.00221837	0.00116878	0	0	0.000226465	0	0.00119401	0	0	0	0	0	0	0	0.00405459	0	0.00114547	0.00128407	0	0	0.00151865	0	0	0	0	0	0	0	0.000721287
15	12	Divine Banana	15-THC	C3-THC	0.00131333	0.000340788	0	0.00161137	0.00102616	0	0	0	0	0.00609916	5.64727e-05	0.000542607	0	0.000101016	0.000342593	0	0.00119055	0.000939356	0	0	0.000208933	0	0.00102373	0	0	0	0	0	0	0	0.00148615	0	5.34463e-05	0.00044776	0	0	0.000835744	0	0	0	0	0	0	0	0.000533577
15	13	Divine Banana	15-THC	C3-THC	0.00143156	0.00033463	0	0.00187334	0.00307744	0	0	0	0	0.00959219	9.31982e-05	0.00135858	0	0.000170578	0.000157286	0	0.00270589	0.00117921	0	0	0.000202209	0	0.00108482	0	0	0	0	0	0	0	0.00493254	0	0.00115234	0.00142161	0	0	0.00140191	0	0	0	0	0	0	0	0.000875917
15	14	Divine Banana	15-THC	C3-THC	0.00175003	0.000377293	0	0.00178483	0.00152554	0	0	0	0	0.00799991	6.699e-05	0.000579603	0	0.000177006	0.000226449	0	0.00170665	0.00121815	0	0	0.000258013	0	0.00122239	0	0	0	0	0	0	0	0.00186612	0	6.94687e-05	0.000585763	0	0	0.000847738	0	0	0	0	0	0	0	0.000666704
16	21	Granddaddy Purple	16-THC	C3-THC	0.00240581	9.53268e-05	0	0.00167187	0.000631023	0	0	0	0	0.00151016	0.000139196	0.00108355	0	0.000132456	0.00433239	0	0.000545423	0.000287241	0	0	7.37506e-05	0	0.000526503	0	0	0	0	0	0	0	0.00123949	0	4.10969e-05	0.000475863	0	0	8.42496e-05	0	0	0	0.000376895	0	0.000207707	0.000124969	0.000457059
16	23	Granddaddy Purple	16-THC	C3-THC	0.00254998	9.65323e-05	0	0.00166058	0.000614278	0	0	0	0	0.0016692	0.000124275	0.00177596	0	0.00010583	0.00457141	0	0.000480741	0.000234642	0	0	7.86012e-05	0	0.000568555	0	0	0	0	0	0	0	0.00139697	0	5.63872e-05	0.000547319	0	0	0.000120163	0	0	0	0.000421352	0	0.000223235	0.000133603	0.000551607
16	25	Granddaddy Purple	16-THC	C3-THC	0.00231559	9.18827e-05	0	0.00154361	0.000530949	0	0	0	0	0.00166961	0.000134783	0.00122863	0	0.000121916	0.00382994	0	0.000467629	0.000274692	0	0	8.7221e-05	0	0.00064999	0	0	0	0	0	0	0	0.00140967	0	4.95281e-05	0.000551808	0	0	9.22615e-05	0	0	0	0.000489653	0	0.000232362	0.000136375	0.00061438
18	86	Lemon Sorbet	18-THC	C3-THC	0.000300313	7.26084e-05	0	0.000380523	0.000580421	0	0	0	0	0.00207856	0.000102617	0.000552423	0	9.94514e-05	2.01891e-05	0	0.000316007	0.000278021	0	0	6.1076e-05	0	0.000258342	0	0	0	0	0	0	0	0.00219441	0	6.22496e-05	0.000615771	0	0	0.000544724	0	0	0	0.000471881	0	0.000238724	0.000158602	0.00113562
18	88	Lemon Sorbet	18-THC	C3-THC	0.000483206	0.000108465	0	0.000577626	0.00074656	0	0	0	0	0.00361788	0.000103044	0.000764564	0	6.77021e-05	4.11593e-05	0	0.000454412	0.000328293	0	0	7.19173e-05	0	0.000298302	0	0	0	0	0	0	0	0.00256856	0	8.03358e-05	0.00070584	0	0	0.000710473	0	0	0	0.000598407	0	0.000358095	0.000161456	0.00147077
18	89	Lemon Sorbet	18-THC	C3-THC	0.000444171	8.48279e-05	0	0.000462324	0.000581412	0	0	0	0	0.00214789	8.20932e-05	0.000456691	0	9.03892e-05	2.40491e-05	0	0.000302132	0.00028481	0	0	6.2098e-05	0	0.000265686	0	0	0	0	0	0	0	0.00223901	0	5.91189e-05	0.000616761	0	0	0.000436327	0	0	0	0.000444112	0	0.000285215	0.000137854	0.0011992
18	90	Lemon Sorbet	18-THC	C3-THC	0.00031905	6.65253e-05	0	0.000360371	0.000754981	0	0	0	0	0.00183981	0.000117848	0.000449145	0	9.04651e-05	5.2696e-05	0	0.000280424	0.000252704	0	0	5.84147e-05	0	0.000219519	0	0	0	0	0	0	0	0.00227492	0	5.87553e-05	0.000635416	0	0	0.000580078	0	0	0	0.000466294	0	0.000220749	0.000160405	0.00115143
19	6	Meat Head	19-THC	C3-THC	0.000538156	0.000156036	0	0.000796893	0.00446167	0	0	0	0	0.004016	4.39944e-05	5.50038e-05	0	5.13417e-05	6.37896e-05	0	0.000400424	0.000361895	0	0	8.41712e-05	0	0.000404919	0	0	0	0	0	0	0	0.00324517	0	0.000862364	0.00100541	0	0	0.000924375	0	0	0	0.000731742	0	0.000398112	0.000224583	0.000453305
19	7	Meat Head	19-THC	C3-THC	0.000407336	0.000114165	0	0.000598823	0.00339307	0	0	0	0	0.00286287	5.11897e-05	0.000153723	0	5.29235e-05	0.000281902	0	0.000267054	0.000261751	0	0	6.40237e-05	0	0.000279306	0	0	0	0	0	0	0	0.00282364	0	0.000638883	0.000879616	0	0	0.000661384	0	0	0	0.000584136	0	0.000315956	0.000185659	0.000448009
19	9	Meat Head	19-THC	C3-THC	0.00053458	0.000157824	0	0.000790699	0.00341314	0	0	0	0	0.00400144	3.66087e-05	4.77926e-05	0	2.82887e-05	5.94548e-05	0	0.000507298	0.000345593	0	0	7.83645e-05	0	0.000377725	0	0	0	0	0	0	0	0.00353651	0	0.00075255	0.00109169	0	0	0.000906743	0	0	0	0.000766187	0	0.000405867	0.00023594	0.000318743
19	10	Meat Head	19-THC	C3-THC	0.000425821	0.000119112	0	0.000618827	0.00363005	0	0	0	0	0.00315334	4.7215e-05	7.31713e-05	0	3.33881e-05	4.79331e-05	0	0.000237576	0.000264898	0	0	6.16365e-05	0	0.000268434	0	0	0	0	0	0	0	0.00297205	0	0.000685254	0.000918537	0	0	0.000752551	0	0	0	0.000603018	0	0.000317558	0.000169531	0.000480665
20	16	Nanitro	20-THC	C3-THC	0.00345246	0.000122007	0	0.00118556	0.00622446	0	0	0	0	0.00127967	0	0.001153	0	0.000151562	3.45782e-05	0	0.000874474	0.000238448	0	0	9.83429e-05	0	0.000285773	0	0	0	0	0	0	0	0.000774135	0	0.00016671	0.0003798	0	0	0.000203568	0	0	0	0	0	0	0	0.00015113
20	17	Nanitro	20-THC	C3-THC	0.00258573	9.02163e-05	0	0.000835385	0.00398016	0	0	0	0	0.000833488	0	0.00071394	0	0.000219225	9.71241e-05	0	0.000589287	0.000181249	0	0	7.73385e-05	0	0.000195875	0	0	0	0	0	0	0	0.000655875	0	0.000133584	0.000323878	0	0	0.000162902	0	0	0	0	0	0	0	0.000148311
20	18	Nanitro	20-THC	C3-THC	0.00320859	0.000116601	0	0.0010073	0.00629506	0	0	0	0	0.00147953	0	0.00124983	0	0.000128186	0.000229223	0	0.000697454	0.000245697	0	0	8.7022e-05	0	0.000273911	0	0	0	0	0	0	0	0.000829093	0	0.000190802	0.000400068	0	0	0.000202158	0	0	0	0	0	0	0	0.000192593
20	20	Nanitro	20-THC	C3-THC	0.00273281	9.86396e-05	0	0.00087782	0.00501447	0	0	0	0	0.000986923	0	0.000938264	0	0.000163185	3.98632e-05	0	0.000648812	0.000157595	0	0	6.39459e-05	0	0.000177829	0	0	0	0	0	0	0	0.000663868	0	0.00014045	0.000326743	0	0	0.000167746	0	0	0	0	0	0	0	0.000163799
21	51	Platinum Jelly Punch	21-THC	C3-THC	0.000919423	0.00022274	0	0.00110594	0.00103174	0	0	0	0	0.00369963	0	0.00119524	0	0.000103629	3.05988e-05	0	0.000317335	0.000583696	0	0	0.0001199	0	0.000786227	0	0	0	0	0	0	0	0.00147873	0	0.000112434	0.000568284	0	0	0.00015141	0	0	0	0.000400341	0	0.000221328	0.000144045	0.000111126
21	52	Platinum Jelly Punch	21-THC	C3-THC	0.00104015	0.0002596	0	0.00123457	0.00121763	0	0	0	0	0.00360855	0	0.00103678	0	0.000106705	4.01869e-05	0	0.000358784	0.000533944	0	0	0.000116274	0	0.000763221	0	0	0	0	0	0	0	0.0017881	0	0.000162331	0.000687642	0	0	0.000239057	0	0	0	0.000526163	0	0.00028109	0.000166732	0.000184894
21	53	Platinum Jelly Punch	21-THC	C3-THC	0.00107459	0.000217818	0	0.00106838	0.000873802	0	0	0	0	0.00378271	0	0.00131868	0	0.000122285	3.20882e-05	0	0.000279894	0.000473984	0	0	0.00011677	0	0.000666763	0	0	0	0	0	0	0	0.00177527	0	0.000161364	0.000693947	0	0	0.000185118	0	0	0	0.000502554	0	0.000336261	0.00018613	0.000186249
21	55	Platinum Jelly Punch	21-THC	C3-THC	0.00166793	0.00023656	0	0.00130387	0.000660026	0	0	0	0	0.00405537	0	0.00138293	0	9.71874e-05	0.000148921	0	0.00041276	0.000561987	0	0	0.000128592	0	0.000831466	0	0	0	0	0	0	0	0.00226418	0	0.000138043	0.000873514	0	0	0.000241396	0	0	0	0.000658551	0	0.000391265	0.000218558	0.000183881
22	32	SBSK2 (Lemon Thai)	22-THC	C3-THC	0.0010452	4.26065e-05	0	0.00136232	0.000783504	0	0	0	0	0.000732054	7.10853e-05	0.00183311	0	0.000136469	0.00316234	0	0.000233493	0.00012749	0	0	3.21427e-05	0	0.00041213	0	0	0	0	0	0	0	0.000948938	0	7.05664e-05	0.00038853	0	0	0.000301411	0	0	0	0.000369233	0	0.000204511	0.000108439	0.000781409
22	33	SBSK2 (Lemon Thai)	22-THC	C3-THC	0.00103553	3.97404e-05	0	0.00135601	0.00079295	0	0	0	0	0.00071457	6.73944e-05	0.00203864	0	0.00014198	0.00321054	0	0.000199393	0.000102131	0	0	3.54986e-05	0	0.000435088	0	0	0	0	0	0	0	0.00088555	0	5.80735e-05	0.000313705	0	0	0.000228204	0	0	0	0.000316891	0	0.000178942	0.00010547	0.000662265
22	34	SBSK2 (Lemon Thai)	22-THC	C3-THC	0.00111862	4.26277e-05	0	0.00141708	0.000745816	0	0	0	0	0.000791871	7.12046e-05	0.00140935	0	0.000115121	0.0024591	0	0.000245447	0.00011297	0	0	3.52667e-05	0	0.000430466	0	0	0	0	0	0	0	0.000834207	0	6.07023e-05	0.000303979	0	0	0.000251867	0	0	0	0.000356758	0	0.00020709	0.000121316	0.000671194
23	27	Super Sherbet	23-THC	C3-THC	0.000747689	0.000221565	0	0.00107737	0.00268086	0	0	0	0	0.00541319	0	0.000159454	0	6.69707e-05	6.57588e-05	0	0.00104186	0.000644593	0	0	0.000133483	0	0.000711888	0	0	0	0	0	0	0	0.00252078	0	0.000440163	0.00108187	0	0	0.00106031	0	0	0	0	0	0	0	0.000375385
23	28	Super Sherbet	23-THC	C3-THC	0.000645219	0.000188681	0	0.000924042	0.00309102	0	0	0	0	0.00488609	0	0.000127246	0	5.88322e-05	0.00012422	0	0.000781058	0.0005245	0	0	0.000110926	0	0.000594491	0	0	0	0	0	0	0	0.00259284	0	0.000496863	0.00109564	0	0	0.000894528	0	0	0	0	0	0	0	0.000403204
23	30	Super Sherbet	23-THC	C3-THC	0.000710191	0.000209821	0	0.00102256	0.00358259	0	0	0	0	0.00529025	0	0.000147512	0	6.23874e-05	0.000356314	0	0.000893078	0.000611169	0	0	0.000140052	0	0.000694	0	0	0	0	0	0	0	0.00297335	0	0.000584632	0.00121078	0	0	0.00115116	0	0	0	0	0	0	0	0.000444253
[truncated: 3 more columns]

## Sheet: Terpenoids in leaves
Strain number	Plant number	Strain	Strain	Three clusters	α-Pinene	Camphene	Sabinene	β-Pinene	β-Myrcene	α-Phellandrene	3-Carene	α-Terpinene	p-Cymene	Limonene	1,8-Cineole(Eucalyptol)	Ocimene	γ-Terpinene	Sabinene Hydrate	Terpinolene	Fenchone	Linalool	Fenchol	(-)-Isopulegol	Camphor	Borneol	Terpinen-4-ol	α-Terpineol	(+)-Dihydrocarvone (roots)	Nerol	Pulegone	Carvone (isomers)	Geraniol	Geranyl Acetate	(-)-β-Elemene	β-Caryophyllene	Aromadendrene	trans-β-Farnesene	α-Humulene	Valencene	Ledene	trans-Nerolidol	Caryophyllene Oxide	Globulol	Viridiflorol	(-)-Guaiol	(+)-Cedrol	β-Eudesmol	α-Eudesmol	α-Bisabolol
1	46	Lemon Garlic OG	1-Intermediate	C2-Intermediate	0.000133882	0	0	4.26537e-05	2.03711e-05	0	0	0	0	1.3309e-05	1.8613e-05	0	0	0	0	0	1.41472e-05	8.64714e-06	0	0	0	0	0	0	0	0	0	0	0	0	0.000106147	0	2.89635e-05	3.13376e-05	0	0	7.94416e-06	0	0	0	0.000107642	0	7.2896e-05	6.5973e-05	0.000368992
1	47	Lemon Garlic OG	1-Intermediate	C2-Intermediate	0.000122341	0	0	4.22202e-05	2.35651e-05	0	0	0	0	1.87094e-05	1.93003e-05	0	0	0	0	0	1.19224e-05	7.97766e-06	0	0	0	0	0	0	0	0	0	0	0	0	0.00011846	0	3.11297e-05	3.47769e-05	0	0	6.84261e-06	0	0	0	9.83969e-05	0	6.77593e-05	5.50321e-05	0.000352987
1	48	Lemon Garlic OG	1-Intermediate	C2-Intermediate	0.000166933	0	0	5.3327e-05	5.5366e-05	0	0	0	0	1.51262e-05	2.74287e-05	0	0	0	0	0	1.28613e-05	6.01149e-06	0	0	0	0	0	0	0	0	0	0	0	0	0.000108418	0	3.84851e-05	4.09715e-05	0	0	4.7134e-06	0	0	0	9.10405e-05	0	5.52456e-05	4.47046e-05	0.000294922
1	50	Lemon Garlic OG	1-Intermediate	C2-Intermediate	0.000108022	0	0	3.3882e-05	1.75138e-05	0	0	0	0	1.42401e-05	1.79229e-05	0	0	0	0	0	1.15529e-05	7.73039e-06	0	0	0	0	0	0	0	0	0	0	0	0	0.000104571	0	3.65589e-05	3.19584e-05	0	0	1.27376e-05	0	0	0	0.000124174	0	9.21453e-05	6.8152e-05	0.000440426
2	91	Royal Medic	2-Intermediate	C2-Intermediate	1.98627e-05	0	0	1.25433e-05	1.63581e-05	0	0	0	0	1.22102e-05	1.93268e-05	0	0	0	0	0	1.50817e-05	8.5831e-06	0	0	0	0	0	0	0	0	0	0	0	0	0.000146166	0	2.58916e-05	4.40996e-05	0	0	8.3364e-06	0	0	0	0.000141553	0	9.60222e-05	7.36752e-05	0.000468882
2	93	Royal Medic	2-Intermediate	C2-Intermediate	2.32415e-05	0	0	1.91893e-05	1.35636e-05	0	0	0	0	1.85283e-05	2.08215e-05	0	0	0	0	0	1.60442e-05	7.04867e-06	0	0	0	0	0	0	0	0	0	0	0	0	0.000138256	0	2.75064e-05	4.23158e-05	0	0	4.89537e-07	0	0	0	0.00012131	0	8.09135e-05	5.71288e-05	0.000363139
2	95	Royal Medic	2-Intermediate	C2-Intermediate	1.7441e-05	0	0	1.56688e-05	2.99072e-05	0	0	0	0	2.58698e-05	3.57224e-05	0	0	0	0	0	2.28881e-05	1.20436e-05	0	0	0	0	0	0	0	0	0	0	0	0	0.00017681	0	2.86516e-05	5.09264e-05	0	0	2.759e-06	0	0	0	0.000149689	0	0.000100304	7.45221e-05	0.000443887
3	77	Blue Hawaiian	3-CBD	C1-CBD	9.48324e-05	0	0	3.37162e-05	0.000107649	0	0	0	0	2.15489e-05	1.22548e-05	0	0	0	0	0	1.19635e-05	1.80295e-05	0	0	0	0	0	0	0	0	0	0	0	0	0.000117679	0	4.49137e-05	3.67078e-05	0	0	9.76691e-06	0	0	0	0.000128146	0	8.20586e-05	4.58848e-05	0.00029418
3	78	Blue Hawaiian	3-CBD	C1-CBD
3	79	Blue Hawaiian	3-CBD	C1-CBD	0.000168042	0	0	4.47327e-05	0.000117625	0	0	0	0	2.62623e-05	3.01161e-05	0	0	0	0	0	9.41981e-06	2.35e-05	0	0	0	0	0	0	0	0	0	0	0	0	0.000104991	0	3.62692e-05	3.35455e-05	0	0	8.05925e-06	0	0	0	0.000131294	0	0.000119776	7.20093e-05	0.000579124
3	80	Blue Hawaiian	3-CBD	C1-CBD
4	66	Kandy Kush	4-CBD	C1-CBD	4.46675e-05	0	0	1.62161e-05	6.71455e-05	0	0	0	0	1.39212e-05	1.31559e-05	0	0	0	0	0	7.58907e-06	6.5602e-06	0	0	0	0	0	0	0	0	0	0	0	0	9.53106e-05	0	2.56766e-05	2.8739e-05	0	0	6.91013e-06	0	0	0	0.000124054	0	7.66281e-05	5.51753e-05	0.000405455
4	67	Kandy Kush	4-CBD	C1-CBD	0.00016041	0	0	4.70306e-05	0.00016082	0	0	0	0	3.31436e-05	2.18639e-05	0	0	0	0	0	7.41211e-06	6.70567e-06	0	0	0	0	0	0	0	0	0	0	0	0	0.000180275	0	3.96194e-05	5.46476e-05	0	0	7.31087e-06	0	0	0	0.000161173	0	6.67897e-05	4.7015e-05	0.000432076
4	68	Kandy Kush	4-CBD	C1-CBD	0.000115771	0	0	3.58194e-05	6.92784e-05	0	0	0	0	1.54846e-05	2.46574e-05	0	0	0	0	0	7.57111e-06	8.44343e-06	0	0	0	0	0	0	0	0	0	0	0	0	0.000196988	0	3.33236e-05	5.99015e-05	0	0	7.0914e-06	0	0	0	0.00016399	0	9.94698e-05	7.52254e-05	0.000588156
4	69	Kandy Kush	4-CBD	C1-CBD	5.4464e-05	0	0	1.71482e-05	3.81135e-05	0	0	0	0	1.27413e-05	1.1263e-05	0	0	0	0	0	5.78812e-06	4.88827e-06	0	0	0	0	0	0	0	0	0	0	0	0	0.000130936	0	3.39191e-05	3.95232e-05	0	0	6.78987e-07	0	0	0	0.00012097	0	7.03647e-05	5.39567e-05	0.000436067
4	70	Kandy Kush	4-CBD	C1-CBD	9.97286e-05	0	0	3.17949e-05	6.41106e-05	0	0	0	0	2.20978e-05	1.58617e-05	0	0	0	0	0	1.35066e-05	1.20032e-05	0	0	0	0	0	0	0	0	0	0	0	0	0.000114291	0	3.23953e-05	3.62486e-05	0	0	4.78113e-07	0	0	0	0.000125674	0	8.51772e-05	6.21279e-05	0.000453445
5	81	Special	5-CBD	C1-CBD	0.000132748	0	0	3.9725e-05	7.4902e-05	0	0	0	0	2.11012e-05	2.19313e-05	0	0	0	0	0	1.21356e-05	1.24806e-05	0	0	0	0	0	0	0	0	0	0	0	0	0.000184576	0	4.25221e-05	4.99015e-05	0	0	1.39784e-05	0	0	0	0.000152594	0	0.000112372	8.04125e-05	0.000565875
5	83	Special	5-CBD	C1-CBD
5	84	Special	5-CBD	C1-CBD	8.20474e-05	0	0	2.46166e-05	5.69359e-05	0	0	0	0	1.58082e-05	1.46511e-05	0	0	0	0	0	7.93774e-06	8.78999e-06	0	0	0	0	0	0	0	0	0	0	0	0	0.000119383	0	3.00645e-05	3.54494e-05	0	0	6.24761e-06	0	0	0	9.66172e-05	0	6.91085e-05	4.69002e-05	0.000377029
6	41	NN	6-CBD	C1-CBD	2.34879e-05	0	0	8.57204e-06	3.2129e-05	0	0	0	0	9.92083e-06	1.42583e-05	0	0	0	0	0	6.54488e-06	3.12813e-06	0	0	0	0	0	0	0	0	0	0	0	0	8.39772e-05	0	2.324e-05	2.10206e-05	0	0	6.99931e-06	0	0	0	4.31183e-05	0	2.89025e-05	2.89057e-05	8.78031e-05
6	42	NN	6-CBD	C1-CBD	2.97135e-05	0	0	1.06554e-05	2.57859e-05	0	0	0	0	8.90454e-06	1.63385e-05	0	0	0	0	0	5.60284e-06	4.80959e-06	0	0	0	0	0	0	0	0	0	0	0	0	6.8258e-05	0	1.83847e-05	2.05765e-05	0	0	8.90747e-06	0	0	0	3.63792e-05	0	2.62072e-05	2.62102e-05	4.78105e-05
6	43	NN	6-CBD	C1-CBD	4.44018e-05	0	0	2.28574e-05	3.2357e-05	0	0	0	0	1.42032e-05	1.52859e-05	0	0	0	0	0	1.66072e-05	1.11953e-05	0	0	0	0	0	0	0	0	0	0	0	0	0.000133424	0	2.60382e-05	3.89517e-05	0	0	1.4101e-05	0	0	0	6.66452e-05	0	4.00353e-05	3.19476e-05	9.17913e-05
6	45	NN	6-CBD	C1-CBD	5.54874e-05	0	0	1.71461e-05	5.6191e-05	0	0	0	0	1.5939e-05	2.73431e-05	0	0	0	0	0	9.83568e-06	3.97149e-06	0	0	0	0	0	0	0	0	0	0	0	0	9.97378e-05	0	2.35927e-05	2.82842e-05	0	0	9.22039e-06	0	0	0	4.69376e-05	0	3.1998e-05	2.40012e-05	7.45943e-05
8	71	Treat	8-CBD	C1-CBD	9.76023e-05	0	0	2.81227e-05	5.59207e-05	0	0	0	0	1.55553e-05	2.09713e-05	0	0	0	0	0	1.05105e-05	7.20682e-06	0	0	0	0	0	0	0	0	0	0	0	0	8.37779e-05	0	2.77857e-05	2.44422e-05	0	0	5.60929e-06	0	0	0	0.000116116	0	7.62313e-05	5.82419e-05	0.000516701
8	73	Treat	8-CBD	C1-CBD
8	74	Treat	8-CBD	C1-CBD	0.000130888	0	0	3.97423e-05	0.000152545	0	0	0	0	2.22395e-05	3.05094e-05	0	0	0	0	0	1.08992e-05	2.46494e-05	0	0	0	0	0	0	0	0	0	0	0	0	0.000100255	0	3.45321e-05	3.51183e-05	0	0	1.37944e-05	0	0	0	0.000113053	0	0.000118637	5.83946e-05	0.000384242
8	75	Treat	8-CBD	C1-CBD	0.000223037	0	0	6.60169e-05	0.00030911	0	0	0	0	4.34851e-05	3.2659e-05	0	0	0	0	0	1.18923e-05	1.13395e-05	0	0	0	0	0	0	0	0	0	0	0	0	0.000144	0	5.00224e-05	4.28149e-05	0	0	1.18545e-05	0	0	0	0.000175695	0	0.000108114	7.87045e-05	0.00066395
9	36	High	9-Intermediate	C2-Intermediate	5.51551e-05	0	0	2.88875e-05	5.00859e-05	0	0	0	0	3.55004e-05	6.57566e-05	0	0	0	0	0	2.14496e-05	1.74091e-05	0	0	0	0	0	0	0	0	0	0	0	0	0.000314172	0	3.35451e-05	9.35776e-05	0	0	6.47917e-06	0	0	0	0.0001089	0	6.1699e-05	5.23512e-05	0.000594961
9	37	High	9-Intermediate	C2-Intermediate	1.37339e-05	0	0	1.77968e-05	3.01401e-05	0	0	0	0	2.83791e-05	1.85371e-05	0	0	0	0	0	2.3896e-05	1.70286e-05	0	0	0	0	0	0	0	0	0	0	0	0	0.000174913	0	3.32531e-05	5.32451e-05	0	0	9.12045e-06	0	0	0	0.000107842	0	6.95382e-05	5.61155e-05	0.000692286
9	38	High	9-Intermediate	C2-Intermediate
9	39	High	9-Intermediate	C2-Intermediate
9	40	High	9-Intermediate	C2-Intermediate
10	102	CB7	10-CBD	C1-CBD
10	103	CB7	10-CBD	C1-CBD	0.000161816	0	0	4.79229e-05	9.68557e-05	0	0	0	0	2.03904e-05	2.4464e-05	0	0	0	0	0	7.72337e-06	7.83436e-06	0	0	0	0	0	0	0	0	0	0	0	0	0.000154302	0	3.13503e-05	4.71098e-05	0	0	1.11685e-06	0	0	0	5.25385e-05	0	3.63244e-05	2.90721e-05	0.000463818
10	104	CB7	10-CBD	C1-CBD	0.000143571	0	0	4.8e-05	8.70849e-05	0	0	0	0	2.22891e-05	1.80599e-05	2.28704e-06	0	0	0	0	1.09413e-05	7.55091e-06	0	0	0	0	0	0	0	0	0	0	0	0	0.000163818	0	2.97105e-05	4.64831e-05	0	0	4.29796e-06	0	0	0	4.59448e-05	0	3.22173e-05	2.32212e-05	0.000344204
10	105	CB7	10-CBD	C1-CBD
11	106	33°	11-THC	C3-THC	4.87441e-05	0	0	2.50671e-05	8.26243e-05	0	0	0	0	3.01585e-05	1.3148e-06	0	0	0	0	0	1.12308e-05	9.30579e-06	0	0	0	0	0	0	0	0	0	0	0	0	0.000177289	0	6.40713e-05	6.42609e-05	0	0	1.58526e-07	0	0	0	5.35446e-06	0	3.86198e-06	3.86241e-06	0.000131998
11	107	33°	11-THC	C3-THC	0.000129266	0	0	5.2673e-05	0.000163323	0	0	0	0	5.12593e-05	2.01817e-06	0	0	0	0	0	2.41411e-05	1.73337e-05	0	0	0	0	0	0	0	0	0	0	0	0	0.000233857	0	7.21348e-05	9.04588e-05	0	0	1.29861e-05	0	0	0	3.452e-06	0	3.74398e-06	3.7444e-06	0.000179658
11	108	33°	11-THC	C3-THC
11	109	33°	11-THC	C3-THC	7.58798e-05	0	0	3.44354e-05	0.000124814	0	0	0	0	3.99702e-05	1.96147e-06	0	0	0	0	0	1.4142e-05	1.18286e-05	0	0	0	0	0	0	0	0	0	0	0	0	0.000245887	0	7.19567e-05	9.31961e-05	0	0	1.08414e-05	0	0	0	5.79012e-06	0	6.91372e-06	6.9145e-06	0.000219018
11	110	33°	11-THC	C3-THC	6.52507e-05	0	0	3.58164e-05	0.000117488	0	0	0	0	4.8285e-05	2.073e-06	0	0	0	0	0	1.45216e-05	1.5195e-05	0	0	0	0	0	0	0	0	0	0	0	0	0.000201879	0	5.42809e-05	7.22018e-05	0	0	7.40104e-06	0	0	0	1.51522e-05	0	9.13353e-06	9.13457e-06	0.000115594
12	1	Banana Cake	12-THC	C3-THC	6.41247e-05	0	0	9.29518e-05	3.95076e-05	0	0	0	0	9.65524e-05	2.11769e-06	1.92236e-06	0	0	0	0	0.000106825	5.65904e-05	0	0	0	0	0	0	0	0	0	0	0	0	0.000506225	0	3.48038e-05	0.000145406	0	0	6.59113e-05	0	0	0	1.58577e-05	0	2.87911e-05	5.7322e-06	9.11836e-05
12	2	Banana Cake	12-THC	C3-THC	2.3804e-05	0	0	3.2058e-05	1.93789e-05	0	0	0	0	4.58786e-05	1.37208e-06	1.36182e-06	0	0	0	0	2.19584e-05	2.0811e-05	0	0	0	0	0	0	0	0	0	0	0	0	0.000616158	0	5.83374e-05	0.000180501	0	0	6.54235e-05	0	0	0	9.87959e-06	0	1.96843e-05	1.96865e-05	0.000121508
12	3	Banana Cake	12-THC	C3-THC	1.68903e-05	0	0	2.24879e-05	1.85126e-05	0	0	0	0	3.0484e-05	4.08921e-06	1.13157e-06	0	0	0	0	1.85664e-05	1.15359e-05	0	0	0	0	0	0	0	0	0	0	0	0	0.000240828	0	4.2208e-05	6.84311e-05	0	0	2.57981e-05	0	0	0	1.48434e-05	0	1.00894e-05	1.00906e-05	8.97459e-05
12	5	Banana Cake	12-THC	C3-THC	1.05918e-05	0	0	1.25014e-05	2.28068e-05	0	0	0	0	2.00672e-05	2.45748e-06	1.27027e-06	0	0	0	0	8.37179e-06	6.67767e-06	0	0	0	0	0	0	0	0	0	0	0	0	0.000203155	0	4.31033e-05	5.8816e-05	0	0	5.35913e-06	0	0	0	7.22478e-06	0	5.58636e-06	5.587e-06	7.28503e-05
13	111	Bananium	13-THC	C3-THC	1.72951e-05	0	0	1.68294e-05	2.00799e-05	0	0	0	0	3.41556e-05	3.5099e-05	3.20585e-06	0	0	0	0	1.51458e-05	8.20862e-06	0	0	0	0	0	0	0	0	0	0	0	0	0.000143526	0	2.8633e-05	4.45307e-05	0	0	1.04043e-05	0	0	0	6.71096e-05	0	4.70609e-05	3.92665e-05	0.000323826
13	112	Bananium	13-THC	C3-THC	1.54159e-05	0	0	1.83496e-05	2.9838e-05	0	0	0	0	5.12438e-05	3.92785e-05	1.88701e-06	0	0	0	0	1.97445e-05	9.4115e-06	0	0	0	0	0	0	0	0	0	0	0	0	0.000158556	0	3.1622e-05	4.48868e-05	0	0	6.89403e-06	0	0	0	6.63771e-05	0	4.89132e-05	3.88225e-05	0.000302913
13	113	Bananium	13-THC	C3-THC	2.12265e-05	0	0	2.01728e-05	2.95894e-05	0	0	0	0	6.1224e-05	6.4918e-05	2.61496e-06	0	0	0	0	2.08733e-05	1.1788e-05	0	0	0	0	0	0	0	0	0	0	0	0	0.000233151	0	3.48642e-05	6.67434e-05	0	0	1.14492e-05	0	0	0	8.63376e-05	0	5.90484e-05	4.5757e-05	0.000396793
13	114	Bananium	13-THC	C3-THC	1.6192e-05	0	0	1.605e-05	2.51839e-05	0	0	0	0	4.26103e-05	4.60807e-05	1.33184e-06	0	0	0	0	2.08944e-05	9.49881e-06	0	0	0	0	0	0	0	0	0	0	0	0	0.000149766	0	2.64587e-05	4.35122e-05	0	0	8.84411e-06	0	0	0	6.65474e-05	0	4.7813e-05	3.65167e-05	0.000296207
13	115	Bananium	13-THC	C3-THC	1.50056e-05	0	0	1.42879e-05	1.3561e-05	0	0	0	0	2.86941e-05	3.3862e-05	1.24982e-06	0	0	0	0	1.19211e-05	6.99383e-06	0	0	0	0	0	0	0	0	0	0	0	0	0.000200977	0	2.53096e-05	5.78421e-05	0	0	1.1605e-05	0	0	0	8.83484e-05	0	6.08932e-05	4.38197e-05	0.000327855
14	96	Burmese Blueberry	14-THC	C3-THC	1.98852e-05	0	0	1.47003e-05	3.07807e-06	0	0	0	0	6.13617e-06	1.55382e-05	1.645e-06	0	0	0	0	1.34674e-05	6.0768e-06	0	0	0	0	0	0	0	0	0	0	0	0	0.000261583	0	1.89802e-05	9.32718e-05	0	0	8.43049e-06	0	0	0	5.13745e-05	0	3.07947e-05	2.36253e-05	0.000216602
14	98	Burmese Blueberry	14-THC	C3-THC	3.67799e-05	0	0	2.60397e-05	8.00702e-06	0	0	0	0	1.95677e-05	1.68833e-05	2.60077e-06	0	0	0	0	2.97331e-05	1.11911e-05	0	0	0	0	0	0	0	0	0	0	0	0	0.000262727	0	2.89708e-05	0.00010058	0	0	1.3472e-05	0	0	0	7.8575e-05	0	5.29573e-05	3.85953e-05	0.000306011
14	99	Burmese Blueberry	14-THC	C3-THC	3.45584e-05	0	0	2.26128e-05	6.44148e-06	0	0	0	0	8.82289e-06	2.15419e-05	0	0	0	0	0	2.08196e-05	1.11661e-05	0	0	0	0	0	0	0	0	0	0	0	0	0.00021228	0	2.67674e-05	7.76072e-05	0	0	4.8007e-07	0	0	0	5.62978e-05	0	3.75451e-05	2.62125e-05	0.000202556
15	11	Divine Banana	15-THC	C3-THC	3.81521e-05	0	0	5.47609e-05	1.30257e-05	0	0	0	0	5.69619e-05	1.59845e-05	0	0	0	0	0	3.5638e-05	3.15615e-05	0	0	0	0	0	0	0	0	0	0	0	0	0.000253073	0	6.19882e-05	6.47431e-05	0	0	3.22125e-05	0	0	0	4.97191e-06	0	3.818e-06	3.81843e-06	8.76386e-05
15	12	Divine Banana	15-THC	C3-THC	6.70858e-05	0	0	7.61043e-05	1.16692e-05	0	0	0	0	9.44591e-05	3.1647e-05	0	0	0	0	0	3.44469e-05	4.07581e-05	0	0	0	0	0	0	0	0	0	0	0	0	0.000279037	0	3.84181e-05	8.49451e-05	0	0	5.19107e-05	0	0	0	9.29726e-06	0	7.30684e-06	7.30763e-06	0.000292252
15	13	Divine Banana	15-THC	C3-THC	3.47779e-05	0	0	4.85801e-05	1.35552e-05	0	0	0	0	6.02913e-05	3.37881e-05	0	0	0	0	0	2.67644e-05	2.83127e-05	0	0	0	0	0	0	0	0	0	0	0	0	0.000255533	0	5.44427e-05	8.44087e-05	0	0	4.54988e-05	0	0	0	5.11282e-06	0	4.8133e-06	4.81384e-06	0.000109377
15	14	Divine Banana	15-THC	C3-THC	3.34089e-05	0	0	3.48527e-05	1.09313e-05	0	0	0	0	6.40301e-05	2.15282e-05	0	0	0	0	0	1.95491e-05	1.94821e-05	0	0	0	0	0	0	0	0	0	0	0	0	0.000158041	0	4.2752e-05	5.17284e-05	0	0	2.0282e-05	0	0	0	4.7419e-06	0	3.63264e-06	3.63305e-06	0.000201725
16	21	Granddaddy Purple	16-THC	C3-THC	5.23215e-05	0	0	3.53207e-05	7.05465e-06	0	0	0	0	1.1912e-05	1.41416e-05	0	0	0	0	0	1.52844e-05	1.17028e-05	0	0	0	0	0	0	0	0	0	0	0	0	0.000268756	0	3.24803e-05	0.00010277	0	0	1.94093e-05	0	0	0	6.58304e-05	0	2.38899e-05	2.38925e-05	0.000154165
16	23	Granddaddy Purple	16-THC	C3-THC	3.6253e-05	0	0	2.37677e-05	2.23261e-06	0	0	0	0	8.2657e-06	1.06015e-05	0	0	0	0	0	1.51151e-05	1.03204e-05	0	0	0	0	0	0	0	0	0	0	0	0	0.000161218	0	2.47051e-05	6.18374e-05	0	0	1.18027e-05	0	0	0	4.81437e-05	0	2.93356e-05	2.93388e-05	0.000169031
16	25	Granddaddy Purple	16-THC	C3-THC	3.43644e-05	0	0	2.97458e-05	6.54559e-06	0	0	0	0	7.32331e-06	2.55211e-05	0	0	0	0	0	1.74955e-05	9.00522e-06	0	0	0	0	0	0	0	0	0	0	0	0	0.000222059	0	3.17918e-05	8.25353e-05	0	0	1.52853e-05	0	0	0	5.86216e-05	0	3.30934e-05	3.30971e-05	0.000224044
18	86	Lemon Sorbet	18-THC	C3-THC	1.41286e-05	0	0	1.50096e-05	4.59296e-06	0	0	0	0	1.41308e-05	1.49725e-05	0	0	0	0	0	1.07362e-05	6.00839e-06	0	0	0	0	0	0	0	0	0	0	0	0	0.000242206	0	1.92688e-05	5.38931e-05	0	0	2.41755e-05	0	0	0	9.05498e-05	0	5.57798e-05	4.53098e-05	0.000401587
18	88	Lemon Sorbet	18-THC	C3-THC	2.58438e-05	0	0	2.46908e-05	9.32735e-06	0	0	0	0	4.57152e-05	3.20666e-05	0	0	0	0	0	1.68906e-05	1.36229e-05	0	0	0	0	0	0	0	0	0	0	0	0	0.000336457	0	2.60545e-05	9.15244e-05	0	0	3.32546e-05	0	0	0	9.59248e-05	0	6.28307e-05	4.69576e-05	0.000397171
18	89	Lemon Sorbet	18-THC	C3-THC
18	90	Lemon Sorbet	18-THC	C3-THC	1.68728e-05	0	0	1.26279e-05	6.34814e-06	0	0	0	0	2.85397e-05	3.13442e-05	0	0	0	0	0	8.10149e-06	5.13348e-06	0	0	0	0	0	0	0	0	0	0	0	0	0.000158149	0	2.64953e-05	4.39705e-05	0	0	8.89886e-06	0	0	0	6.32389e-05	0	4.34974e-05	3.11326e-05	0.000319121
19	6	Meat Head	19-THC	C3-THC	1.32483e-05	0	0	1.30342e-05	1.9676e-05	0	0	0	0	2.10288e-05	8.83959e-05	0	0	0	0	0	1.58469e-05	6.99445e-06	0	0	0	0	0	0	0	0	0	0	0	0	0.000232191	0	6.94509e-05	6.94739e-05	0	0	2.7281e-05	0	0	0	6.52571e-05	0	3.74911e-05	3.74953e-05	0.000144308
19	7	Meat Head	19-THC	C3-THC	2.64237e-05	0	0	1.95318e-05	3.4781e-05	0	0	0	0	2.85086e-05	0.000284425	0	0	0	0	0	2.72359e-05	6.99921e-06	0	0	0	0	0	0	0	0	0	0	0	0	0.000305564	0	9.81796e-05	9.26157e-05	0	0	2.62311e-05	0	0	0	7.89102e-05	0	4.5984e-05	4.59891e-05	0.000198337
19	9	Meat Head	19-THC	C3-THC	1.60037e-05	0	0	1.87608e-05	2.86007e-05	0	0	0	0	4.97254e-05	6.99853e-05	0	0	0	0	0	1.0258e-05	7.81385e-06	0	0	0	0	0	0	0	0	0	0	0	0	0.000380507	0	0.00011474	7.38757e-05	0	0	2.03345e-05	0	0	0	5.81493e-05	0	3.40626e-05	2.62887e-05	0.000133518
19	10	Meat Head	19-THC	C3-THC	4.17878e-05	0	0	2.49087e-05	2.71159e-05	0	0	0	0	2.97504e-05	0.000170901	0	0	0	0	0	2.45834e-05	8.29534e-06	0	0	0	0	0	0	0	0	0	0	0	0	0.000258623	0	8.91369e-05	7.69955e-05	0	0	2.00784e-05	0	0	0	5.39836e-05	0	3.17139e-05	2.26382e-05	0.000140421
20	16	Nanitro	20-THC	C3-THC	0.000208548	0	0	5.98118e-05	0.000107075	0	0	0	0	2.97403e-05	2.23795e-06	0	0	0	0	0	6.9313e-05	2.73176e-05	0	0	0	0	0	0	0	0	0	0	0	0	0.000196291	0	6.01355e-05	9.37426e-05	0	0	3.18988e-05	0	0	0	8.57808e-06	0	8.29908e-06	8.3e-06	0.000223888
20	17	Nanitro	20-THC	C3-THC	8.96031e-05	0	0	2.96916e-05	0.000145734	0	0	0	0	2.44049e-05	2.83732e-06	0	0	0	0	0	2.18903e-05	1.11476e-05	0	0	0	0	0	0	0	0	0	0	0	0	0.000258216	0	8.42587e-05	0.000126089	0	0	3.07795e-05	0	0	0	5.71416e-06	0	5.04429e-06	5.04488e-06	0.000264595
20	18	Nanitro	20-THC	C3-THC	5.75648e-05	0	0	2.65424e-05	2.6355e-05	0	0	0	0	1.78409e-05	1.33091e-06	0	0	0	0	0	1.5366e-05	1.11675e-05	0	0	0	0	0	0	0	0	0	0	0	0	0.000218294	0	5.67333e-05	9.05773e-05	0	0	1.86009e-05	0	0	0	7.79018e-06	0	6.58065e-06	6.58137e-06	0.000116189
20	20	Nanitro	20-THC	C3-THC	0.000115668	0	0	4.0499e-05	0.000142722	0	0	0	0	2.91639e-05	1.98872e-06	0	0	0	0	0	3.70351e-05	1.68789e-05	0	0	0	0	0	0	0	0	0	0	0	0	0.000263653	0	9.68684e-05	0.000123347	0	0	2.92664e-05	0	0	0	5.61758e-06	0	4.9328e-06	4.93333e-06	0.000245067
21	51	Platinum Jelly Punch	21-THC	C3-THC	4.12461e-05	0	0	4.81689e-05	8.25638e-06	0	0	0	0	7.49472e-05	6.46748e-06	0	0	0	0	0	8.90054e-06	2.5222e-05	0	0	0	0	0	0	0	0	0	0	0	0	0.000445757	0	5.37418e-05	0.000163364	0	0	2.95301e-05	0	0	0	0.000100965	0	6.26073e-05	4.75252e-05	9.27081e-05
21	52	Platinum Jelly Punch	21-THC	C3-THC	1.92708e-05	0	0	2.94439e-05	9.48432e-06	0	0	0	0	6.91962e-05	1.09655e-05	0	0	0	0	0	7.07296e-06	1.62604e-05	0	0	0	0	0	0	0	0	0	0	0	0	0.000250575	0	3.56852e-05	9.01765e-05	0	0	2.27972e-05	0	0	0	6.89341e-05	0	4.12007e-05	4.12054e-05	6.08338e-05
21	53	Platinum Jelly Punch	21-THC	C3-THC	3.67806e-05	0	0	3.91598e-05	1.22577e-05	0	0	0	0	9.67866e-05	1.38753e-05	0	0	0	0	0	7.42483e-06	1.71252e-05	0	0	0	0	0	0	0	0	0	0	0	0	0.000254505	0	4.87845e-05	9.758e-05	0	0	2.10687e-05	0	0	0	7.80721e-05	0	4.53411e-05	3.61751e-05	7.04205e-05
21	55	Platinum Jelly Punch	21-THC	C3-THC
22	32	SBSK2 (Lemon Thai)	22-THC	C3-THC	1.31094e-05	0	0	1.3241e-05	8.61467e-06	0	0	0	0	2.22005e-05	3.57058e-06	0	0	0	0	0	8.89322e-06	6.74967e-06	0	0	0	0	0	0	0	0	0	0	0	0	0.00026478	0	4.96759e-05	9.7889e-05	0	0	1.54216e-05	0	0	0	0.000126354	0	7.35083e-05	6.18152e-05	0.000703295
22	33	SBSK2 (Lemon Thai)	22-THC	C3-THC	3.18529e-05	0	0	1.78215e-05	2.30548e-05	0	0	0	0	2.37566e-05	1.98026e-06	0	0	0	0	0	1.22449e-05	9.31072e-06	0	0	0	0	0	0	0	0	0	0	0	0	0.000171	0	3.21428e-05	6.11532e-05	0	0	1.06049e-05	0	0	0	7.17949e-05	0	3.89228e-05	3.04436e-05	0.000375452
22	34	SBSK2 (Lemon Thai)	22-THC	C3-THC	1.22431e-05	0	0	1.5221e-05	9.58794e-06	0	0	0	0	6.36727e-06	3.28455e-06	0	0	0	0	0	8.3619e-06	1.9601e-06	0	0	0	0	0	0	0	0	0	0	0	0	0.000162711	0	4.14071e-05	5.61884e-05	0	0	1.06182e-05	0	0	0	8.68906e-05	0	5.74642e-05	3.8957e-05	0.000463453
23	27	Super Sherbet	23-THC	C3-THC	3.402e-05	0	0	4.17487e-05	3.62075e-05	0	0	0	0	6.09089e-05	2.68483e-06	0	0	0	0	0	2.65472e-05	2.75775e-05	0	0	0	0	0	0	0	0	0	0	0	0	0.000705203	0	0.000139192	0.000272174	0	0	0.000108947	0	0	0	6.68475e-06	0	1.52904e-05	1.52921e-05	0.000431892
23	28	Super Sherbet	23-THC	C3-THC	1.06484e-05	0	0	1.57588e-05	3.65765e-05	0	0	0	0	4.18391e-05	2.46961e-06	0	0	0	0	0	1.1341e-05	1.32908e-05	0	0	0	0	0	0	0	0	0	0	0	0	0.000332303	0	8.90301e-05	0.000124708	0	0	5.36119e-05	0	0	0	6.01945e-06	0	4.64257e-06	4.64308e-06	0.000226558
23	30	Super Sherbet	23-THC	C3-THC	3.83478e-05	0	0	5.69792e-05	9.84564e-05	0	0	0	0	0.000108239	2.07827e-06	0	0	0	0	0	4.42712e-05	3.45605e-05	0	0	0	0	0	0	0	0	0	0	0	0	0.000542004	0	0.000114307	0.00020452	0	0	8.81234e-05	0	0	0	9.86167e-06	0	1.00885e-05	1.00896e-05	0.00035017
[truncated: 3 more columns]

## Sheet: Flavonoids in inflorescences
Strain number	Plant number	Strain	Strain	Three clusters	Orientin (F)	Vitexin (F)	Isovitexin (F)	Quercetin (F)	Luteolin (F)	Kaempterol (F)	Apigenin (F)	Total flavonoids
1	46	Lemon Garlic OG	1-Intermediate	C2-Intermediate	0.000193533	0.000224942	2.26328e-05	0.000129099	0.000213626	3.59122e-05	7.95612e-05	0.000899307
1	47	Lemon Garlic OG	1-Intermediate	C2-Intermediate	0.000167797	0.000182589	1.31741e-05	9.97304e-05	0.000228005	3.73267e-05	6.40216e-05	0.000792643
1	48	Lemon Garlic OG	1-Intermediate	C2-Intermediate	0.000215939	0.0002183	1.05077e-05	0.000117828	0.000229634	3.41204e-05	7.63872e-05	0.000902715
1	50	Lemon Garlic OG	1-Intermediate	C2-Intermediate	0.000164059	0.000190201	1.69636e-05	0.000125949	0.000203331	3.85747e-05	7.866e-05	0.000817738
2	91	Royal Medic	2-Intermediate	C2-Intermediate	0.000119564	0.000187557	1.75727e-05	3.90505e-05	0.000159648	2.96325e-05	6.2366e-05	0.000615391
2	93	Royal Medic	2-Intermediate	C2-Intermediate	0.000117053	0.000198163	1.00639e-05	4.08546e-05	0.00010603	3.03115e-05	5.15176e-05	0.000553994
2	95	Royal Medic	2-Intermediate	C2-Intermediate	0.000135778	0.000192314	1.8611e-05	4.16699e-05	0.000183301	2.90285e-05	6.63675e-05	0.00066707
3	77	Blue Hawaiian	3-CBD	C1-CBD	0.000307768	0.000402628	3.14241e-05	5.6375e-05	0.000224912	2.58925e-05	5.9082e-05	0.00110808
3	78	Blue Hawaiian	3-CBD	C1-CBD	0.000679751	0.000733618	5.09522e-05	0.000110532	0.000515468	3.00816e-05	9.50253e-05	0.00221543
3	79	Blue Hawaiian	3-CBD	C1-CBD	0.000664218	0.000639436	4.6108e-05	0.000172399	0.00054996	3.43129e-05	9.56712e-05	0.0022021
3	80	Blue Hawaiian	3-CBD	C1-CBD	0.000410085	0.000434174	3.58417e-05	7.54073e-05	0.000309542	2.5834e-05	6.88906e-05	0.00135978
4	66	Kandy Kush	4-CBD	C1-CBD	0.000445533	0.000248511	1.93966e-05	5.47806e-05	3.66771e-05	2.95063e-05	2.04545e-05	0.000854859
4	67	Kandy Kush	4-CBD	C1-CBD	0.00110338	0.000441422	2.97855e-05	7.58936e-05	4.99206e-05	3.76489e-05	1.46545e-05	0.0017527
4	68	Kandy Kush	4-CBD	C1-CBD	0.000649426	0.000291802	2.00792e-05	4.66931e-05	3.24356e-05	2.82772e-05	1.67525e-05	0.00108547
4	69	Kandy Kush	4-CBD	C1-CBD	0.00075413	0.000323846	2.64056e-05	4.01318e-05	3.46646e-05	2.96627e-05	1.31446e-05	0.00122199
4	70	Kandy Kush	4-CBD	C1-CBD	0.000426909	0.000201464	1.81638e-05	4.15512e-05	3.05105e-05	2.71864e-05	1.11595e-05	0.000756945
5	81	Special	5-CBD	C1-CBD	0.00045543	0.000212651	2.12534e-05	4.67108e-05	2.62748e-05	2.9311e-05	1.54146e-05	0.000807046
5	83	Special	5-CBD	C1-CBD	0.000524642	0.000252349	1.73169e-05	4.29936e-05	6.23408e-05	2.86624e-05	1.21815e-05	0.000940486
5	84	Special	5-CBD	C1-CBD	0.000676725	0.000309825	4.21053e-05	5.02924e-05	4.21053e-05	2.73684e-05	1.69591e-05	0.00116538
6	41	NN	6-CBD	C1-CBD	0.000225591	0.000311811	2.75197e-05	3.90945e-05	0.00016748	2.75197e-05	5.96457e-05	0.000858661
6	42	NN	6-CBD	C1-CBD	0.000238428	0.000322283	2.21658e-05	3.38937e-05	0.000154808	4.04613e-05	5.21892e-05	0.00086423
6	43	NN	6-CBD	C1-CBD	0.000182332	0.000253828	2.07303e-05	4.18139e-05	0.000117668	2.60306e-05	4.04005e-05	0.000682803
6	45	NN	6-CBD	C1-CBD	0.000233029	0.000305115	2.42665e-05	5.35289e-05	0.000144885	2.74782e-05	4.8295e-05	0.000836598
8	71	Treat	8-CBD	C1-CBD	0.000614127	0.000625762	5.23546e-05	0.000138425	0.000597626	3.68025e-05	0.000111476	0.00217657
8	73	Treat	8-CBD	C1-CBD	0.000855855	0.000866745	6.05386e-05	0.000122248	0.000767799	2.9274e-05	0.000140867	0.00284333
8	74	Treat	8-CBD	C1-CBD	0.000665558	0.000645606	4.92874e-05	9.94062e-05	0.000605226	3.36105e-05	0.000107482	0.00220618
8	75	Treat	8-CBD	C1-CBD	0.000571429	0.000552342	4.57845e-05	0.000145667	0.000461593	2.69321e-05	8.26698e-05	0.00188642
9	36	High	9-Intermediate	C2-Intermediate	0.000351079	0.000343311	3.04825e-05	0.000225971	0.000324127	3.55434e-05	8.67399e-05	0.00139725
9	37	High	9-Intermediate	C2-Intermediate	0.000345012	0.000309191	1.70856e-05	0.000266182	0.000265711	3.74705e-05	5.13747e-05	0.00129203
9	38	High	9-Intermediate	C2-Intermediate	0.000210435	0.000338133	2.41271e-05	0.000229973	0.000149823	4.73127e-05	7.19106e-05	0.00107171
9	39	High	9-Intermediate	C2-Intermediate	0.000257449	0.00026329	1.28725e-05	0.000193325	0.00020584	3.23004e-05	5.13707e-05	0.00101645
9	40	High	9-Intermediate	C2-Intermediate	0.000244292	0.000231509	1.68882e-05	0.000176388	0.000212627	3.15481e-05	4.77326e-05	0.000960985
10	102	CB7	10-CBD	C1-CBD	0.000310631	0.00035	2.71028e-05	5.94626e-05	0.000231659	3.52804e-05	4.55607e-05	0.0010597
10	103	CB7	10-CBD	C1-CBD	0.000580387	0.00058677	5.04836e-05	0.000127776	0.000583172	2.59961e-05	0.000124062	0.00207865
10	104	CB7	10-CBD	C1-CBD	0.000443422	0.000436902	3.14105e-05	0.000101699	0.000350849	2.70249e-05	7.75188e-05	0.00146883
10	105	CB7	10-CBD	C1-CBD	0.000331838	0.000324815	2.53999e-05	6.16855e-05	0.00028057	2.59852e-05	5.75888e-05	0.00110788
11	106	33°	11-THC	C3-THC	0	0	0	0.00020225	0.000817843	3.18852e-05	5.48099e-05	0.00110679
11	107	33°	11-THC	C3-THC	0	0	0	0.000187737	0.000812302	3.28718e-05	6.53877e-05	0.0010983
11	108	33°	11-THC	C3-THC	0	0	0	0.00014473	0.000407659	2.92538e-05	3.29254e-05	0.000614568
11	109	33°	11-THC	C3-THC	0	0	0	0.000153822	0.000561309	2.88122e-05	4.52764e-05	0.00078922
11	110	33°	11-THC	C3-THC	0	0	0	0.000199568	0.000923077	3.10832e-05	6.77002e-05	0.00122143
12	1	Banana Cake	12-THC	C3-THC	0	0	0	8.91515e-05	0.000113328	3.88222e-05	3.70787e-05	0.00027838
12	2	Banana Cake	12-THC	C3-THC	0	0	0	8.42167e-05	0.000165842	4.00471e-05	3.59246e-05	0.000326031
12	3	Banana Cake	12-THC	C3-THC	0	0	0	8.58347e-05	0.000185273	4.03291e-05	5.95907e-05	0.000371027
12	5	Banana Cake	12-THC	C3-THC	0	0	0	9.74853e-05	0.000162554	4.56189e-05	5.48134e-05	0.000360472
13	111	Bananium	13-THC	C3-THC	0.000159527	0.000104024	6.27219e-06	7.59763e-05	0.000135266	3.08876e-05	2.20118e-05	0.000533964
13	112	Bananium	13-THC	C3-THC	0.000203676	0.000113571	6.80485e-06	0.00012237	0.000145014	3.09738e-05	2.2761e-05	0.00064517
13	113	Bananium	13-THC	C3-THC	0.000232485	0.000134433	7.51491e-06	0.00011332	0.000188827	3.78131e-05	2.6004e-05	0.000740398
13	114	Bananium	13-THC	C3-THC	0.000244941	0.000130588	6.94118e-06	6.78824e-05	0.000196941	2.89412e-05	2.92941e-05	0.000705529
13	115	Bananium	13-THC	C3-THC	0.000164448	0.00010419	6.10807e-06	0.000103485	9.89037e-05	3.57087e-05	2.04385e-05	0.000533281
14	96	Burmese Blueberry	14-THC	C3-THC	0.000174457	0.000252484	2.07298e-05	0.000167352	8.2104e-05	3.55202e-05	1.42081e-05	0.000746856
14	98	Burmese Blueberry	14-THC	C3-THC	0.000383365	0.000372482	2.50096e-05	0.000181088	7.69973e-05	3.90197e-05	8.33655e-06	0.0010863
14	99	Burmese Blueberry	14-THC	C3-THC	0.000159913	0.000201928	1.3454e-05	0.000253501	4.56727e-05	3.83556e-05	2.47836e-05	0.000737608
15	11	Divine Banana	15-THC	C3-THC	6.38792e-05	8.1417e-05	1.06852e-05	9.07085e-05	8.23461e-05	5.55168e-05	2.85714e-05	0.000413124
15	12	Divine Banana	15-THC	C3-THC	0.000125548	0.000106417	1.17178e-05	5.18932e-05	5.90674e-05	3.32403e-05	1.32722e-05	0.000401156
15	13	Divine Banana	15-THC	C3-THC	9.24419e-05	9.74419e-05	1.05814e-05	0.000114767	8.45349e-05	4.43023e-05	2.97674e-05	0.000473837
15	14	Divine Banana	15-THC	C3-THC	0.00015099	0.000125611	1.22235e-05	6.97322e-05	7.22934e-05	2.65425e-05	1.82771e-05	0.000475669
16	21	Granddaddy Purple	16-THC	C3-THC	0.000132577	0.000197654	1.83462e-05	0.000239538	3.81923e-05	4.39615e-05	1.8e-05	0.000688269
16	23	Granddaddy Purple	16-THC	C3-THC	0.000150237	0.00020588	1.46803e-05	0.000199842	3.36227e-05	4.51066e-05	8.64246e-06	0.000658011
16	25	Granddaddy Purple	16-THC	C3-THC	0.000153477	0.000208291	1.82711e-05	0.00010833	4.07859e-05	3.73674e-05	1.10806e-05	0.000577603
18	86	Lemon Sorbet	18-THC	C3-THC	0.000171107	0.000201225	2.02767e-05	6.40316e-05	7.36364e-05	3.42688e-05	2.11067e-05	0.000585652
18	88	Lemon Sorbet	18-THC	C3-THC	0.000264258	0.0002775	1.96875e-05	7.85156e-05	9.79687e-05	3.16406e-05	2.26172e-05	0.000792187
18	89	Lemon Sorbet	18-THC	C3-THC	0.000220505	0.00019306	1.7153e-05	7.52366e-05	7.22792e-05	3.05205e-05	2.09385e-05	0.000629692
18	90	Lemon Sorbet	18-THC	C3-THC	0.000373443	0.000315159	2.36193e-05	0.000143831	0.000162397	3.12573e-05	3.302e-05	0.00108273
19	6	Meat Head	19-THC	C3-THC	0	0	0	9.09875e-05	0.000119201	3.66771e-05	4.33777e-05	0.000290243
19	7	Meat Head	19-THC	C3-THC	0	0	0	6.384e-05	0.00023016	3.66e-05	6.84e-05	0.000399
19	9	Meat Head	19-THC	C3-THC	0	0	0	0.00010463	0.000135532	4.16667e-05	2.98611e-05	0.00031169
19	10	Meat Head	19-THC	C3-THC	0	0	0	7.39546e-05	0.000139068	3.97849e-05	4.25329e-05	0.000295341
20	16	Nanitro	20-THC	C3-THC	0.000233505	0.000219944	2.08168e-05	9.9088e-05	8.99286e-05	2.65266e-05	1.68914e-05	0.000706701
20	17	Nanitro	20-THC	C3-THC	0.00038085	0.000312051	2.03588e-05	0.000161934	0.000124727	2.98362e-05	2.12949e-05	0.00105105
20	18	Nanitro	20-THC	C3-THC	0.000135431	0.000175659	1.40385e-05	6.42941e-05	5.73339e-05	2.91388e-05	1.84035e-05	0.000494298
20	20	Nanitro	20-THC	C3-THC	0.000302125	0.000267887	2.25502e-05	0.000155018	0.000107556	3.24675e-05	1.79457e-05	0.000905549
21	51	Platinum Jelly Punch	21-THC	C3-THC	0.000235315	0.000183353	1.81926e-05	0.000226516	0.000340071	3.66231e-05	6.46849e-05	0.00110476
21	52	Platinum Jelly Punch	21-THC	C3-THC	0.000125322	0.000111254	8.7925e-06	0.000183236	0.000144197	3.75147e-05	2.95428e-05	0.000639859
21	53	Platinum Jelly Punch	21-THC	C3-THC	0.000139802	0.000117391	1.24506e-05	0.000187115	0.000226245	3.78261e-05	3.49802e-05	0.00075581
21	55	Platinum Jelly Punch	21-THC	C3-THC	9.67059e-05	7.63529e-05	5.41176e-06	0.000157176	8.83529e-05	3.83529e-05	2.32941e-05	0.000485647
22	32	SBSK2 (Lemon Thai)	22-THC	C3-THC	0.000352607	0.00026825	2.29432e-05	4.69293e-05	1.84241e-05	3.3372e-05	1.43685e-05	0.000756895
22	33	SBSK2 (Lemon Thai)	22-THC	C3-THC	0.000155737	0.000199482	1.66135e-05	5.56972e-05	1.84064e-05	3.40637e-05	1.3745e-05	0.000493745
22	34	SBSK2 (Lemon Thai)	22-THC	C3-THC	0.000329741	0.000257092	1.97492e-05	5.10188e-05	1.85737e-05	2.97414e-05	1.64577e-05	0.000722375
23	27	Super Sherbet	23-THC	C3-THC	0.000210257	0.000261037	1.76677e-05	0.000140523	0.000180421	4.21217e-05	4.65679e-05	0.000898596
23	28	Super Sherbet	23-THC	C3-THC	0.000107906	0.000151233	1.20939e-05	0.000112485	7.65558e-05	3.81605e-05	2.80626e-05	0.000526497
23	30	Super Sherbet	23-THC	C3-THC	0.000121628	0.000178372	1.81963e-05	0.000124142	0.000103911	3.31604e-05	3.16042e-05	0.000611014

## Sheet: Flavonoids in leaves
Strain number	Plant number	Strain	Strain	Three clusters	Orientin (L)	Vitexin (L)	Isovitexin (L)	Luteolin (L)	Apigenin (L)	Total flavonoids
1	46	Lemon Garlic OG	1-Intermediate	C2-Intermediate	0.000169519	0.000127433	8.32356e-06	0.000361313	0.000103517	0.000823095
1	47	Lemon Garlic OG	1-Intermediate	C2-Intermediate	9.81342e-05	7.89599e-05	7.26479e-06	0.000319412	0.000126717	0.000662763
1	48	Lemon Garlic OG	1-Intermediate	C2-Intermediate	0.000214018	0.000144201	2.38969e-05	0.000677079	0.00017337	0.00127357
1	50	Lemon Garlic OG	1-Intermediate	C2-Intermediate	0.000283288	0.000311534	2.09494e-05	0.000369792	0.000118988	0.00114186
2	91	Royal Medic	2-Intermediate	C2-Intermediate	0.000381861	0.000362392	1.55981e-05	0.000528225	0.000193745	0.00148182
2	93	Royal Medic	2-Intermediate	C2-Intermediate	0.000345332	0.000655301	5.09098e-05	0.00052144	0.000204114	0.0017771
2	95	Royal Medic	2-Intermediate	C2-Intermediate	0.00010196	0.000181341	1.52881e-05	0.000428185	0.000202744	0.000929518
3	77	Blue Hawaiian	3-CBD	C1-CBD	0.000847816	0.00125675	9.38378e-05	0.000659672	0.000216225	0.00311197
3	78	Blue Hawaiian	3-CBD	C1-CBD	0.000750761	0.000791995	7.0285e-05	0.00135053	0.000344748	0.00335049
3	79	Blue Hawaiian	3-CBD	C1-CBD	0.000717802	0.000941709	6.30957e-05	0.00102655	0.000292911	0.00314923
3	80	Blue Hawaiian	3-CBD	C1-CBD	0.00103603	0.0012692	9.60761e-05	0.000931748	0.000218787	0.00359429
4	66	Kandy Kush	4-CBD	C1-CBD	0.00129011	0.000665816	5.37296e-05	7.35939e-05	1.9625e-05	0.00216163
4	67	Kandy Kush	4-CBD	C1-CBD	0.00231453	0.00116884	5.86047e-05	0.000169186	3.22093e-05	0.00374337
4	68	Kandy Kush	4-CBD	C1-CBD	0.000498421	0.000428808	2.23757e-05	3.23204e-05	1.4562e-05	0.00103603
4	69	Kandy Kush	4-CBD	C1-CBD	0.000730958	0.000493575	2.97897e-05	2.79206e-05	1.53037e-05	0.00129755
4	70	Kandy Kush	4-CBD	C1-CBD	0.0012266	0.000663978	4.07348e-05	5.40335e-05	2.02476e-05	0.00200559
5	81	Special	5-CBD	C1-CBD	0.00157946	0.000713243	2.3068e-05	4.55534e-05	2.20194e-05	0.00242132
5	83	Special	5-CBD	C1-CBD	0.00158599	0.000801985	6.66931e-05	5.37118e-05	2.02461e-05	0.00257293
5	84	Special	5-CBD	C1-CBD	0.00220447	0.00118263	7.18228e-05	0.000129887	2.94986e-05	0.00372091
6	41	NN	6-CBD	C1-CBD	0.000531948	0.000740618	6.1639e-05	0.000400119	0.000120546	0.00185487
6	42	NN	6-CBD	C1-CBD	0.000119513	0.000140726	0	0.000276816	0.000118354	0.00065541
6	43	NN	6-CBD	C1-CBD	0.000100118	0.000148174	1.53121e-05	0.000231331	0.00014947	0.000644405
6	45	NN	6-CBD	C1-CBD	0.000304149	0.000427301	4.65824e-05	0.000408337	0.000164994	0.00135136
8	71	Treat	8-CBD	C1-CBD	0.000451071	0.000423949	1.34417e-05	0.000976963	0.00031249	0.00222883
8	73	Treat	8-CBD	C1-CBD	0.000356789	0.000309345	9.34505e-06	0.00090012	0.000285863	0.00190196
8	74	Treat	8-CBD	C1-CBD	0.00021904	0.00020594	9.67742e-06	0.000669158	0.000251967	0.00140122
8	75	Treat	8-CBD	C1-CBD	0.000187011	0.000209396	6.75089e-06	0.000791867	0.000289933	0.00152037
9	36	High	9-Intermediate	C2-Intermediate	0.00104394	0.00101681	6.67314e-05	0.00176413	0.000384433	0.00470427
9	37	High	9-Intermediate	C2-Intermediate	0.000844774	0.000959739	6.35392e-05	0.00137185	0.000308314	0.00387589
9	38	High	9-Intermediate	C2-Intermediate	0.000438732	0.00071162	5.59859e-05	0.000554577	0.000212207	0.00197312
9	39	High	9-Intermediate	C2-Intermediate	0.000907425	0.000975174	6.99536e-05	0.00122831	0.0002471	0.00362981
9	40	High	9-Intermediate	C2-Intermediate	0.000484196	0.000806002	9.81278e-05	0.000730011	0.000242841	0.00265226
10	102	CB7	10-CBD	C1-CBD	0.000581141	0.000808265	6.67055e-05	0.000639464	0.000217113	0.00234889
10	103	CB7	10-CBD	C1-CBD	0.00046215	0.000517991	3.25935e-05	0.000978972	0.000396379	0.00245467
10	104	CB7	10-CBD	C1-CBD	0.000121926	0.000146241	8.69225e-06	0.000455873	0.000226703	0.000995262
10	105	CB7	10-CBD	C1-CBD	0.000202282	0.000255899	1.89168e-05	0.000729284	0.000257408	0.00149547
11	106	33°	11-THC	C3-THC	0	0	0	0.0022727	0.00022888	0.00269375
11	107	33°	11-THC	C3-THC	0	0	0	0.00290802	0.000308726	0.00351592
11	108	33°	11-THC	C3-THC	0	0	0	0.000894676	0.000118866	0.00122315
11	109	33°	11-THC	C3-THC	0	0	0	0.00126596	0.000152434	0.001599
11	110	33°	11-THC	C3-THC	0	0	0	0.00306187	0.00030269	0.00381918
12	1	Banana Cake	12-THC	C3-THC	0	0	0	0.0011957	0.000352245	0.00154795
12	2	Banana Cake	12-THC	C3-THC	0	0	0	0.000671883	0.00030699	0.000978874
12	3	Banana Cake	12-THC	C3-THC	0	0	0	0.001412	0.000385797	0.0017978
12	5	Banana Cake	12-THC	C3-THC	0	0	0	0.000763489	0.000438827	0.00120232
13	111	Bananium	13-THC	C3-THC	0.000639394	0.000657459	5.34965e-05	0.000555594	0.000156876	0.00206282
13	112	Bananium	13-THC	C3-THC	0.000242585	9.79425e-05	3.0163e-05	0.000531405	9.31677e-05	0.000995264
13	113	Bananium	13-THC	C3-THC	0.00151676	0.00067084	5.41997e-05	0.00153471	0.000122544	0.00389905
13	114	Bananium	13-THC	C3-THC	0.00144417	0.000714632	5.65408e-05	0.00151479	0.000149583	0.00387972
13	115	Bananium	13-THC	C3-THC	0.000480622	0.000524252	4.46662e-05	0.00048419	0.000106025	0.00163975
14	96	Burmese Blueberry	14-THC	C3-THC	0.000244984	0.000290713	2.11599e-05	0.000160815	4.24373e-05	0.00076011
14	98	Burmese Blueberry	14-THC	C3-THC	0.00052615	0.000489107	3.40936e-05	0.000208573	3.56272e-05	0.00129355
14	99	Burmese Blueberry	14-THC	C3-THC	0.000408778	0.000303915	2.28944e-05	0.000232503	4.08066e-05	0.0010089
15	11	Divine Banana	15-THC	C3-THC	9.05437e-05	0.000101537	2.00946e-05	0.000354019	0.000163948	0.000730142
15	12	Divine Banana	15-THC	C3-THC	0.00024613	0.00017446	2.88802e-05	0.000258743	5.87033e-05	0.000766916
15	13	Divine Banana	15-THC	C3-THC	9.26366e-05	9.09739e-05	1.69834e-05	0.00032791	0.000146793	0.000675297
15	14	Divine Banana	15-THC	C3-THC	0.0004	0.000331554	2.27758e-05	0.000472123	9.83393e-05	0.00132479
16	21	Granddaddy Purple	16-THC	C3-THC	0.000206981	0.00023319	3.46334e-05	0.000109516	3.40484e-05	0.00061837
16	23	Granddaddy Purple	16-THC	C3-THC	0.000159323	0.000238159	1.58143e-05	6.65618e-05	3.04485e-05	0.000510307
16	25	Granddaddy Purple	16-THC	C3-THC	0.000229563	0.000222426	2.3869e-05	0.000139938	3.55694e-05	0.000651365
18	86	Lemon Sorbet	18-THC	C3-THC	0.000473546	0.000575737	3.83665e-05	0.000250398	5.1992e-05	0.0014455
18	88	Lemon Sorbet	18-THC	C3-THC	0.000594929	0.000634316	3.98585e-05	0.000416745	9.17453e-05	0.00182146
18	89	Lemon Sorbet	18-THC	C3-THC	0.000597444	0.000629744	4.82184e-05	0.000322076	7.4361e-05	0.0017182
18	90	Lemon Sorbet	18-THC	C3-THC	0.000665948	0.000713793	4.43182e-05	0.000609404	0.000110502	0.00233135
19	6	Meat Head	19-THC	C3-THC	0	0	0	0.00104473	0.000370671	0.00141541
19	7	Meat Head	19-THC	C3-THC	0	0	0	0.000644917	0.000271395	0.000916312
19	9	Meat Head	19-THC	C3-THC	0	0	0	0.000755695	0.000295773	0.00105147
19	10	Meat Head	19-THC	C3-THC	0	0	0	0.000741358	0.000320363	0.00106172
20	16	Nanitro	20-THC	C3-THC	0.000706577	0.000630366	3.9937e-05	0.000341119	5.17527e-05	0.00176975
20	17	Nanitro	20-THC	C3-THC	0.000598472	0.000545828	3.53702e-05	0.000313749	6.43948e-05	0.00155781
20	18	Nanitro	20-THC	C3-THC	0.000251519	0.000401752	2.41822e-05	0.000295794	0.000141121	0.00111437
20	20	Nanitro	20-THC	C3-THC	0.000607577	0.000472139	2.90055e-05	0.000533228	9.79084e-05	0.00173986
21	51	Platinum Jelly Punch	21-THC	C3-THC	0.000494614	0.000592037	4.2623e-05	0.000968618	0.000198361	0.00255269
21	52	Platinum Jelly Punch	21-THC	C3-THC	0.000262855	0.00025209	1.50237e-05	0.000996175	0.000223226	0.00194148
21	53	Platinum Jelly Punch	21-THC	C3-THC	0.00036971	0.000363362	1.72806e-05	0.00109267	0.000233229	0.00235462
21	55	Platinum Jelly Punch	21-THC	C3-THC	0.000382909	0.000434065	2.7989e-05	0.000687025	0.000158173	0.00191995
22	32	SBSK2 (Lemon Thai)	22-THC	C3-THC	0.00121579	0.000729708	5.56725e-05	4.21053e-05	2.39766e-05	0.00206725
22	33	SBSK2 (Lemon Thai)	22-THC	C3-THC	0.00123154	0.000644977	5.60748e-05	4.76636e-05	4.39252e-05	0.00202418
22	34	SBSK2 (Lemon Thai)	22-THC	C3-THC	0.000933215	0.000525148	3.53499e-05	3.36892e-05	2.71649e-05	0.00155457
23	27	Super Sherbet	23-THC	C3-THC	0.00056873	0.000694529	3.96565e-05	0.00104221	0.000306709	0.00302264
23	28	Super Sherbet	23-THC	C3-THC	0.000379509	0.000464715	4.49763e-05	0.000773022	0.000218473	0.00193861
23	30	Super Sherbet	23-THC	C3-THC	0.000306677	0.00034531	2.57552e-05	0.000683227	0.000183625	0.00162949

## Sheet: Sterols in stem bark
Strain number	Plant number	Strain	Strain	Three clusters	Campesterol (SB)	Stigmasterol (SB)	Beta-sitosterol (SB)	Total sterols (SB)
1	46	Lemon Garlic OG	1-Intermediate	C2-Intermediate	7.53718e-05	9.68866e-05	0.000290243	0.000462501
1	47	Lemon Garlic OG	1-Intermediate	C2-Intermediate	0.000114152	7.13962e-05	0.000385001	0.000570549
1	48	Lemon Garlic OG	1-Intermediate	C2-Intermediate	0.000124572	6.97631e-05	0.000362498	0.000556832
1	50	Lemon Garlic OG	1-Intermediate	C2-Intermediate	8.43102e-05	6.28437e-05	0.000353881	0.000501035
2	91	Royal Medic	2-Intermediate	C2-Intermediate	0.000175576	0.000140663	0.000441022	0.000757261
2	93	Royal Medic	2-Intermediate	C2-Intermediate	0.000183749	0.000129761	0.000415347	0.000728857
2	95	Royal Medic	2-Intermediate	C2-Intermediate	0.000174596	0.000124418	0.000441116	0.00074013
3	77	Blue Hawaiian	3-CBD	C1-CBD	0.000108152	6.9669e-05	0.000384554	0.000562376
3	78	Blue Hawaiian	3-CBD	C1-CBD	0.00014602	9.68801e-05	0.000414057	0.000656957
3	79	Blue Hawaiian	3-CBD	C1-CBD	0.000138798	0.000100072	0.000428725	0.000667596
3	80	Blue Hawaiian	3-CBD	C1-CBD	0.00013262	0.000122673	0.000423053	0.000678345
4	66	Kandy Kush	4-CBD	C1-CBD	0.00010464	0.000110974	0.000331697	0.000547311
4	67	Kandy Kush	4-CBD	C1-CBD	9.75374e-05	7.38348e-05	0.00027409	0.000445462
4	68	Kandy Kush	4-CBD	C1-CBD	0.0001273	0.000130622	0.000321002	0.000578924
4	69	Kandy Kush	4-CBD	C1-CBD	8.73937e-05	8.50052e-05	0.000227871	0.00040027
4	70	Kandy Kush	4-CBD	C1-CBD	0.000108136	0.000103063	0.000258474	0.000469672
5	81	Special	5-CBD	C1-CBD	0.000101838	0.000127557	0.000317198	0.000546593
5	83	Special	5-CBD	C1-CBD	0.000133654	0.00011569	0.000364918	0.000614263
5	84	Special	5-CBD	C1-CBD	8.66511e-05	6.55192e-05	0.000250371	0.000402542
6	41	NN	6-CBD	C1-CBD	0.000102145	9.45229e-05	0.00034357	0.000540239
6	42	NN	6-CBD	C1-CBD	9.84391e-05	6.27676e-05	0.000288857	0.000450064
6	43	NN	6-CBD	C1-CBD	0.000132093	9.43581e-05	0.000368562	0.000595012
6	45	NN	6-CBD	C1-CBD	0.000108326	6.89416e-05	0.000298381	0.000475648
8	71	Treat	8-CBD	C1-CBD	0.000111648	9.38913e-05	0.00041672	0.000622259
8	73	Treat	8-CBD	C1-CBD	0.000101572	6.7483e-05	0.000323627	0.000492682
8	74	Treat	8-CBD	C1-CBD	0.000106457	7.6387e-05	0.00035847	0.000541314
8	75	Treat	8-CBD	C1-CBD	0.000157335	0.000145606	0.00051906	0.000822001
9	36	High	9-Intermediate	C2-Intermediate	8.64855e-05	9.81318e-05	0.000225264	0.000409881
9	37	High	9-Intermediate	C2-Intermediate	9.53292e-05	7.73193e-05	0.000248764	0.000421412
9	38	High	9-Intermediate	C2-Intermediate	0.000147705	0.000151361	0.000400097	0.000699163
9	39	High	9-Intermediate	C2-Intermediate	0.00010666	0.000101174	0.000292818	0.000500653
9	40	High	9-Intermediate	C2-Intermediate	9.65241e-05	8.84054e-05	0.00023694	0.00042187
10	102	CB7	10-CBD	C1-CBD	0.000155277	0.000191983	0.000460668	0.000807928
10	103	CB7	10-CBD	C1-CBD	0.000131873	8.93098e-05	0.000494826	0.000716009
10	104	CB7	10-CBD	C1-CBD	0.000160436	0.00013717	0.000467246	0.000764852
10	105	CB7	10-CBD	C1-CBD	0.000153771	0.000155817	0.000457888	0.000767475
11	106	33°	11-THC	C3-THC	0.000108939	7.03465e-05	0.000295416	0.000474701
11	107	33°	11-THC	C3-THC	0.000124894	7.73964e-05	0.000335103	0.000537393
11	108	33°	11-THC	C3-THC	0.000112513	7.17235e-05	0.000300258	0.000484494
11	109	33°	11-THC	C3-THC	0.000138696	6.92114e-05	0.000352414	0.000560322
11	110	33°	11-THC	C3-THC	8.46013e-05	4.44883e-05	0.000236265	0.000365355
12	1	Banana Cake	12-THC	C3-THC	8.97643e-05	0.000136061	0.000305469	0.000531294
12	2	Banana Cake	12-THC	C3-THC	0.000114975	0.000165566	0.000480683	0.000761224
12	3	Banana Cake	12-THC	C3-THC	0.00010316	0.000121293	0.000387788	0.000612242
12	5	Banana Cake	12-THC	C3-THC	0.000119819	0.000173041	0.000419375	0.000712236
13	111	Bananium	13-THC	C3-THC	0.000108001	0.000110249	0.000216192	0.000434442
13	112	Bananium	13-THC	C3-THC	0.000126184	0.000120691	0.000301867	0.000548742
13	113	Bananium	13-THC	C3-THC	0.000118691	0.000131732	0.000262293	0.000512716
13	114	Bananium	13-THC	C3-THC	0.000128557	0.00012919	0.000278404	0.000536151
13	115	Bananium	13-THC	C3-THC	0.000119927	0.000150093	0.000233054	0.000503074
14	96	Burmese Blueberry	14-THC	C3-THC	-5e-05	-5e-05	-0.0001	-0.0002
14	98	Burmese Blueberry	14-THC	C3-THC	0.000120704	0.000105511	0.000283568	0.000509783
14	99	Burmese Blueberry	14-THC	C3-THC	0.000110397	0.000140019	0.000302845	0.00055326
15	11	Divine Banana	15-THC	C3-THC	0.000134264	0.000136795	0.000363418	0.000634477
15	12	Divine Banana	15-THC	C3-THC	0.000117471	0.000155765	0.000297786	0.000571021
15	13	Divine Banana	15-THC	C3-THC	0.000123345	0.000112395	0.000365031	0.000600771
15	14	Divine Banana	15-THC	C3-THC	0.000102462	0.000126621	0.000283551	0.000512634
16	21	Granddaddy Purple	16-THC	C3-THC	0.000140763	0.000160129	0.000395386	0.000696278
16	23	Granddaddy Purple	16-THC	C3-THC	0.000102096	0.000119908	0.000322696	0.000544701
16	25	Granddaddy Purple	16-THC	C3-THC	9.18715e-05	8.69624e-05	0.00031345	0.000492284
18	86	Lemon Sorbet	18-THC	C3-THC	0.000115502	0.000118604	0.000339995	0.000574101
18	88	Lemon Sorbet	18-THC	C3-THC	0.000149674	0.000141586	0.000390875	0.000682135
18	89	Lemon Sorbet	18-THC	C3-THC	0.000124308	0.000106385	0.000356008	0.000586701
18	90	Lemon Sorbet	18-THC	C3-THC	0.000113111	8.64737e-05	0.000329229	0.000528813
19	6	Meat Head	19-THC	C3-THC	9.19941e-05	9.56089e-05	0.00027806	0.000465663
19	7	Meat Head	19-THC	C3-THC	8.29275e-05	6.34747e-05	0.000257182	0.000403584
19	9	Meat Head	19-THC	C3-THC	9.60821e-05	9.33697e-05	0.0002807	0.000470151
19	10	Meat Head	19-THC	C3-THC	0.000102208	6.85499e-05	0.000322605	0.000493363
20	16	Nanitro	20-THC	C3-THC	0.000169559	0.000129228	0.000333674	0.000632461
20	17	Nanitro	20-THC	C3-THC	0.000130729	9.46607e-05	0.000301217	0.000526607
20	18	Nanitro	20-THC	C3-THC	0.000163643	0.000122905	0.000346579	0.000633127
20	20	Nanitro	20-THC	C3-THC	0.000133367	0.00010463	0.000309348	0.000547345
21	51	Platinum Jelly Punch	21-THC	C3-THC	8.46397e-05	0.000103845	0.000268727	0.000457212
21	52	Platinum Jelly Punch	21-THC	C3-THC	0.000110541	0.000119225	0.000300437	0.000530203
21	53	Platinum Jelly Punch	21-THC	C3-THC	0.000116975	0.000146229	0.000283738	0.000546942
21	55	Platinum Jelly Punch	21-THC	C3-THC	0.000111262	0.000157334	0.000308003	0.0005766
22	32	SBSK2 (Lemon Thai)	22-THC	C3-THC	8.8658e-05	0.000135753	0.00024517	0.000469581
22	33	SBSK2 (Lemon Thai)	22-THC	C3-THC	8.67549e-05	0.000135846	0.000241775	0.000464375
22	34	SBSK2 (Lemon Thai)	22-THC	C3-THC	0.000105456	0.000121179	0.000273132	0.000499767
23	27	Super Sherbet	23-THC	C3-THC	0.000102052	0.000122464	0.000238636	0.000463151
23	28	Super Sherbet	23-THC	C3-THC	8.74923e-05	0.000106271	0.000191281	0.000385044
23	30	Super Sherbet	23-THC	C3-THC	0.000107105	0.000114175	0.000224919	0.0004462

## Sheet: Sterols in roots
Strain number	Plant number	Strain	Strain	Three clusters	Campesterol	Stigmasterol	Beta-sitosterol	Total sterols
1	46	Lemon Garlic OG	1-Intermediate	C2-Intermediate	0.00011651	0.000109439	0.000412744	0.000638693
1	47	Lemon Garlic OG	1-Intermediate	C2-Intermediate	0.000115772	0.000118228	0.000414573	0.000648573
1	48	Lemon Garlic OG	1-Intermediate	C2-Intermediate	0.000108875	0.000108159	0.000347751	0.000564786
1	50	Lemon Garlic OG	1-Intermediate	C2-Intermediate	0.000110652	0.000107208	0.000400715	0.000618574
2	91	Royal Medic	2-Intermediate	C2-Intermediate	0.000135042	0.000119671	0.000530509	0.000785221
2	93	Royal Medic	2-Intermediate	C2-Intermediate	0.000130294	0.000120409	0.000373274	0.000623977
2	95	Royal Medic	2-Intermediate	C2-Intermediate	0.00014077	0.000122204	0.000453898	0.000716872
3	77	Blue Hawaiian	3-CBD	C1-CBD	0.000132648	0.000130622	0.000465681	0.000728951
3	78	Blue Hawaiian	3-CBD	C1-CBD	0.000130265	0.000123986	0.000384057	0.000638308
3	79	Blue Hawaiian	3-CBD	C1-CBD	0.000131549	0.000122032	0.000425758	0.00067934
3	80	Blue Hawaiian	3-CBD	C1-CBD	0.000117504	0.00011694	0.000416257	0.000650701
4	66	Kandy Kush	4-CBD	C1-CBD	0.000112609	0.000100954	0.000364259	0.000577822
4	67	Kandy Kush	4-CBD	C1-CBD	0.000119926	0.000106963	0.000407975	0.000634864
4	68	Kandy Kush	4-CBD	C1-CBD	0.000123604	0.000115032	0.000436794	0.00067543
4	69	Kandy Kush	4-CBD	C1-CBD	0.000128274	0.000120262	0.000426198	0.000674733
4	70	Kandy Kush	4-CBD	C1-CBD	0.00015003	0.000151418	0.000461093	0.00076254
5	81	Special	5-CBD	C1-CBD	0.000132581	0.000100277	0.000432687	0.000665545
5	83	Special	5-CBD	C1-CBD	0.000124654	9.9813e-05	0.00041115	0.000635617
5	84	Special	5-CBD	C1-CBD	0.000141933	0.000134044	0.000447359	0.000723336
6	41	NN	6-CBD	C1-CBD	0.000105716	9.25241e-05	0.000305867	0.000504107
6	42	NN	6-CBD	C1-CBD	0.000141808	0.000154969	0.000517023	0.0008138
6	43	NN	6-CBD	C1-CBD	0.0001344	0.00012375	0.000481044	0.000739195
6	45	NN	6-CBD	C1-CBD	0.000154509	0.000151924	0.000548095	0.000854528
8	71	Treat	8-CBD	C1-CBD	0.000153445	0.000145586	0.000538312	0.000837344
8	73	Treat	8-CBD	C1-CBD	0.00011187	0.000122931	0.000384006	0.000618808
8	74	Treat	8-CBD	C1-CBD	0.000136494	0.000131266	0.000456835	0.000724595
8	75	Treat	8-CBD	C1-CBD	0.000124386	0.000129343	0.000433859	0.000687588
9	36	High	9-Intermediate	C2-Intermediate	0.000120356	0.00013816	0.00043282	0.000691336
9	37	High	9-Intermediate	C2-Intermediate	0.000137355	0.000121022	0.000398805	0.000657182
9	38	High	9-Intermediate	C2-Intermediate	0.000126709	0.000121203	0.000415678	0.00066359
9	39	High	9-Intermediate	C2-Intermediate	0.000151567	0.000132274	0.000462083	0.000745923
9	40	High	9-Intermediate	C2-Intermediate	0.000107435	0.000131763	0.00034477	0.000583967
10	102	CB7	10-CBD	C1-CBD	0.000136182	0.000155728	0.000447936	0.000739846
10	103	CB7	10-CBD	C1-CBD	0.000127037	0.000136695	0.000398272	0.000662004
10	104	CB7	10-CBD	C1-CBD	0.00012861	0.000154311	0.000445289	0.00072821
10	105	CB7	10-CBD	C1-CBD	0.000104424	0.000144865	0.000365117	0.000614406
11	106	33°	11-THC	C3-THC	0.000113553	9.69546e-05	0.000380366	0.000590873
11	107	33°	11-THC	C3-THC	0.000136097	0.000116066	0.000436688	0.000688851
11	108	33°	11-THC	C3-THC	0.000129565	0.000116476	0.000431039	0.00067708
11	109	33°	11-THC	C3-THC	0.000130515	0.000106714	0.000417554	0.000654784
11	110	33°	11-THC	C3-THC	0.000140378	0.000104029	0.000417058	0.000661464
12	1	Banana Cake	12-THC	C3-THC	0.000110742	0.000135475	0.000477183	0.0007234
12	2	Banana Cake	12-THC	C3-THC	0.000108553	0.000154369	0.000441804	0.000704726
12	3	Banana Cake	12-THC	C3-THC	0.000130289	0.000129556	0.000499975	0.000759819
12	5	Banana Cake	12-THC	C3-THC	0.000125136	0.000139585	0.000505042	0.000769764
13	111	Bananium	13-THC	C3-THC	8.84945e-05	9.79327e-05	0.000249165	0.000435592
13	112	Bananium	13-THC	C3-THC	0.000121916	0.000149056	0.000331235	0.000602207
13	113	Bananium	13-THC	C3-THC	0.00010462	0.000112245	0.0002745	0.000491365
13	114	Bananium	13-THC	C3-THC	0.00011006	0.000128837	0.000280516	0.000519412
13	115	Bananium	13-THC	C3-THC	0.000120829	0.000148736	0.000353292	0.000622857
14	96	Burmese Blueberry	14-THC	C3-THC	0.000104392	0.000135619	0.000329129	0.00056914
14	98	Burmese Blueberry	14-THC	C3-THC	0.00011735	0.000158729	0.000443265	0.000719344
14	99	Burmese Blueberry	14-THC	C3-THC	0.000112045	0.000173649	0.000416018	0.000701712
15	11	Divine Banana	15-THC	C3-THC	0.00014386	0.000160391	0.000449722	0.000753973
15	12	Divine Banana	15-THC	C3-THC	0.000101648	0.000120263	0.000374599	0.000596511
15	13	Divine Banana	15-THC	C3-THC	0.000143842	0.000146348	0.00046288	0.00075307
15	14	Divine Banana	15-THC	C3-THC	0.000107297	0.000114005	0.000415951	0.000637253
16	21	Granddaddy Purple	16-THC	C3-THC	0.000116513	0.00016887	0.000414486	0.000699869
16	23	Granddaddy Purple	16-THC	C3-THC	0.000110629	0.000151277	0.000421612	0.000683518
16	25	Granddaddy Purple	16-THC	C3-THC	0.000129278	0.000153378	0.000392385	0.000675041
18	86	Lemon Sorbet	18-THC	C3-THC	0.00011989	0.000124469	0.000379742	0.000624101
18	88	Lemon Sorbet	18-THC	C3-THC	0.000148751	0.000137616	0.000468058	0.000754425
18	89	Lemon Sorbet	18-THC	C3-THC	0.000125681	0.000128165	0.000458328	0.000712174
18	90	Lemon Sorbet	18-THC	C3-THC	0.000135379	0.000116984	0.000457384	0.000709747
19	6	Meat Head	19-THC	C3-THC	9.37134e-05	0.00013161	0.000350837	0.00057616
19	7	Meat Head	19-THC	C3-THC	0.000104135	0.000121758	0.000362459	0.000588352
19	9	Meat Head	19-THC	C3-THC	8.83344e-05	0.000116778	0.000280953	0.000486065
19	10	Meat Head	19-THC	C3-THC	0.000114202	8.21615e-05	0.000388019	0.000584382
20	16	Nanitro	20-THC	C3-THC	0.000145398	0.000158193	0.000379097	0.000682688
20	17	Nanitro	20-THC	C3-THC	0.00011429	0.000135289	0.000293897	0.000543476
20	18	Nanitro	20-THC	C3-THC	0.000166244	0.000176904	0.000430806	0.000773955
20	20	Nanitro	20-THC	C3-THC	8.5855e-05	9.0595e-05	0.000197955	0.000374405
21	51	Platinum Jelly Punch	21-THC	C3-THC	0.000129006	0.000136804	0.000420349	0.000686159
21	52	Platinum Jelly Punch	21-THC	C3-THC	0.000130165	0.00012496	0.000392651	0.000647776
21	53	Platinum Jelly Punch	21-THC	C3-THC	0.000128005	0.000121489	0.000402941	0.000652435
21	55	Platinum Jelly Punch	21-THC	C3-THC	0.000101384	0.000135197	0.000359669	0.00059625
22	32	SBSK2 (Lemon Thai)	22-THC	C3-THC	0.000126243	0.000138373	0.00041299	0.000677605
22	33	SBSK2 (Lemon Thai)	22-THC	C3-THC	0.000129604	0.000139567	0.000428577	0.000697748
22	34	SBSK2 (Lemon Thai)	22-THC	C3-THC	0.000134561	0.000116336	0.000391564	0.000642461
23	27	Super Sherbet	23-THC	C3-THC	0.000137951	0.000163709	0.000399033	0.000700692
23	28	Super Sherbet	23-THC	C3-THC	0.00011125	0.000135474	0.000327084	0.000573808
23	30	Super Sherbet	23-THC	C3-THC	0.000110732	0.000107394	0.000259347	0.000477473

## Sheet: Triterpenoids in stem bark
Strain number	Plant number	Strain	Strain	Three clusters	beta-Amyrin	Epifriedanol	Friedelin	Total triterpenoids
1	46	Lemon Garlic OG	1-Intermediate	C2-Intermediate	0.000214523	7.4752e-05	0.000122294	0.000411569
1	47	Lemon Garlic OG	1-Intermediate	C2-Intermediate	0.000233175	2.43906e-05	2.88744e-05	0.00028644
1	48	Lemon Garlic OG	1-Intermediate	C2-Intermediate	0.000230048	2.99251e-05	4.61612e-05	0.000306135
1	50	Lemon Garlic OG	1-Intermediate	C2-Intermediate	0.000150768	7.25182e-05	9.36139e-05	0.0003169
2	91	Royal Medic	2-Intermediate	C2-Intermediate	0.000280314	9.68517e-05	0.000178694	0.00055586
2	93	Royal Medic	2-Intermediate	C2-Intermediate	0.000198359	0.000149944	0.000320822	0.000669126
2	95	Royal Medic	2-Intermediate	C2-Intermediate	0.0001825	0.000131961	0.000213153	0.000527614
3	77	Blue Hawaiian	3-CBD	C1-CBD	0.000128428	0.000199325	0.000207067	0.00053482
3	78	Blue Hawaiian	3-CBD	C1-CBD	0.000161419	0.000217546	0.000242535	0.000621501
3	79	Blue Hawaiian	3-CBD	C1-CBD	0.000174475	0.00013655	0.000136782	0.000447807
3	80	Blue Hawaiian	3-CBD	C1-CBD	0.000249655	0.00018037	0.000147594	0.000577618
4	66	Kandy Kush	4-CBD	C1-CBD	0.000103802	7.25071e-05	0.000168135	0.000344445
4	67	Kandy Kush	4-CBD	C1-CBD	9.92394e-05	1.64341e-05	2.15565e-05	0.00013723
4	68	Kandy Kush	4-CBD	C1-CBD	9.89791e-05	5.28135e-05	8.22671e-05	0.00023406
4	69	Kandy Kush	4-CBD	C1-CBD	4.17267e-05	4.38604e-05	9.22761e-05	0.000177863
4	70	Kandy Kush	4-CBD	C1-CBD	9.16021e-05	2.27714e-05	2.91457e-05	0.000143519
5	81	Special	5-CBD	C1-CBD	7.86625e-05	2.64864e-05	6.38597e-05	0.000169009
5	83	Special	5-CBD	C1-CBD	0.00013033	2.90862e-05	4.57173e-05	0.000205134
5	84	Special	5-CBD	C1-CBD	4.48396e-05	3.15583e-05	7.82026e-05	0.000154601
6	41	NN	6-CBD	C1-CBD	0.000201492	1.43535e-05	2.46194e-05	0.000240465
6	42	NN	6-CBD	C1-CBD	0.000114513	1.98084e-05	1.49615e-05	0.000149283
6	43	NN	6-CBD	C1-CBD	9.48395e-05	9.81788e-05	0.000146349	0.000339368
6	45	NN	6-CBD	C1-CBD	9.4264e-05	2.78147e-05	3.31732e-05	0.000155252
8	71	Treat	8-CBD	C1-CBD	0.000221707	0.000282768	0.000334913	0.000839388
8	73	Treat	8-CBD	C1-CBD	0.000132409	0.00023981	0.000277532	0.000649752
8	74	Treat	8-CBD	C1-CBD	0.000121352	0.000154453	0.000145935	0.000421739
8	75	Treat	8-CBD	C1-CBD	0.000179637	0.000210093	0.000201327	0.000591056
9	36	High	9-Intermediate	C2-Intermediate	0.000207696	5.54757e-05	0.00012903	0.000392202
9	37	High	9-Intermediate	C2-Intermediate	0.000132295	2.34634e-05	4.22531e-05	0.000198011
9	38	High	9-Intermediate	C2-Intermediate	0.000315593	2.24995e-05	2.68728e-05	0.000364965
9	39	High	9-Intermediate	C2-Intermediate	0.000162762	9.51187e-05	0.000177345	0.000435226
9	40	High	9-Intermediate	C2-Intermediate	0.000181708	5.67001e-05	0.000100134	0.000338542
10	102	CB7	10-CBD	C1-CBD	0.000318391	0.000118478	0.00013304	0.000569909
10	103	CB7	10-CBD	C1-CBD	0.000222394	0.000132241	0.000278003	0.000632639
10	104	CB7	10-CBD	C1-CBD	0.000259682	0.00013215	0.00020018	0.000592012
10	105	CB7	10-CBD	C1-CBD	0.00026697	0.000161262	0.000228596	0.000656829
11	106	33°	11-THC	C3-THC	0.000132713	3.02123e-05	6.62282e-05	0.000229154
11	107	33°	11-THC	C3-THC	0.000167291	2.94936e-05	3.55328e-05	0.000232317
11	108	33°	11-THC	C3-THC	0.000158195	5.56648e-05	0.000103031	0.000316891
11	109	33°	11-THC	C3-THC	0.000147958	2.84415e-05	4.14683e-05	0.000217868
11	110	33°	11-THC	C3-THC	0.000128737	3.4668e-05	5.05812e-05	0.000213986
12	1	Banana Cake	12-THC	C3-THC	0.000181042	1.06626e-05	1.09032e-05	0.000202608
12	2	Banana Cake	12-THC	C3-THC	0.000154905	0.000345113	0.000600839	0.00110086
12	3	Banana Cake	12-THC	C3-THC	0.00012985	0.000216213	0.000398981	0.000745044
12	5	Banana Cake	12-THC	C3-THC	0.000152909	0.000444076	0.000766981	0.00136397
13	111	Bananium	13-THC	C3-THC	0.000259736	5.46778e-05	9.52616e-05	0.000409676
13	112	Bananium	13-THC	C3-THC	0.000155556	8.61263e-05	0.000165919	0.000407601
13	113	Bananium	13-THC	C3-THC	0.000227058	5.36719e-05	6.1468e-05	0.000342197
13	114	Bananium	13-THC	C3-THC	0.000241857	7.29352e-05	0.0001329	0.000447692
13	115	Bananium	13-THC	C3-THC	0.000187718	8.60933e-05	0.000122275	0.000396086
14	96	Burmese Blueberry	14-THC	C3-THC	0	0	0	0
14	98	Burmese Blueberry	14-THC	C3-THC	1.05949e-05	0.000100196	0.000246966	0.000357757
14	99	Burmese Blueberry	14-THC	C3-THC	2.13159e-05	6.28402e-05	0.00015255	0.000236706
15	11	Divine Banana	15-THC	C3-THC	0.000247588	9.65894e-05	0.000258071	0.000602248
15	12	Divine Banana	15-THC	C3-THC	0.000239239	0.000117023	0.000243992	0.000600254
15	13	Divine Banana	15-THC	C3-THC	0.000169703	9.85553e-05	0.000310026	0.000578284
15	14	Divine Banana	15-THC	C3-THC	0.00026746	5.96675e-05	0.000211146	0.000538273
16	21	Granddaddy Purple	16-THC	C3-THC	0.000112319	2.18394e-05	3.67534e-05	0.000170912
16	23	Granddaddy Purple	16-THC	C3-THC	8.12951e-05	8.2325e-05	0.000172295	0.000335916
16	25	Granddaddy Purple	16-THC	C3-THC	2.21028e-05	6.51133e-05	0.000155056	0.000242272
18	86	Lemon Sorbet	18-THC	C3-THC	0.000256444	0.000105131	0.000230315	0.00059189
18	88	Lemon Sorbet	18-THC	C3-THC	0.000258708	8.26882e-05	0.000151395	0.000492791
18	89	Lemon Sorbet	18-THC	C3-THC	0.000210651	0.000104	0.000231082	0.000545733
18	90	Lemon Sorbet	18-THC	C3-THC	0.000196621	4.01105e-05	8.93848e-05	0.000326116
19	6	Meat Head	19-THC	C3-THC	0.000210914	3.43684e-05	9.27548e-05	0.000338037
19	7	Meat Head	19-THC	C3-THC	9.95548e-05	8.85321e-06	3.87423e-05	0.00014715
19	9	Meat Head	19-THC	C3-THC	0.000277866	1.63784e-05	3.73417e-05	0.000331586
19	10	Meat Head	19-THC	C3-THC	0.00013626	1.17429e-05	3.6635e-05	0.000184638
20	16	Nanitro	20-THC	C3-THC	0.000135461	3.18408e-05	5.77255e-05	0.000225027
20	17	Nanitro	20-THC	C3-THC	0.000122805	7.54085e-05	0.000199862	0.000398076
20	18	Nanitro	20-THC	C3-THC	0.000147595	0.000118203	0.000252942	0.00051874
20	20	Nanitro	20-THC	C3-THC	0.000127397	7.16337e-05	0.000202429	0.00040146
21	51	Platinum Jelly Punch	21-THC	C3-THC	0.000240099	9.52426e-05	0.000173096	0.000508438
21	52	Platinum Jelly Punch	21-THC	C3-THC	0.000199749	3.62953e-05	4.64161e-05	0.00028246
21	53	Platinum Jelly Punch	21-THC	C3-THC	0.000240006	9.47322e-06	0	0.00024948
21	55	Platinum Jelly Punch	21-THC	C3-THC	0.000158149	0.000186873	0.000308905	0.000653927
22	32	SBSK2 (Lemon Thai)	22-THC	C3-THC	3.2403e-05	3.7704e-05	7.35937e-05	0.000143701
22	33	SBSK2 (Lemon Thai)	22-THC	C3-THC	3.60782e-05	2.0361e-05	2.12607e-05	7.76999e-05
22	34	SBSK2 (Lemon Thai)	22-THC	C3-THC	1.94142e-05	3.07502e-05	4.29344e-05	9.30989e-05
23	27	Super Sherbet	23-THC	C3-THC	4.9144e-05	3.92118e-05	6.51479e-05	0.000153504
23	28	Super Sherbet	23-THC	C3-THC	3.23976e-05	0.000108789	8.81864e-05	0.000229373
23	30	Super Sherbet	23-THC	C3-THC	2.11343e-05	4.06831e-05	6.75921e-05	0.00012941

[truncated: 1 more sheets: Triterpenoids in roots]
