# Supplementary material for: Identification of Chemotypic Markers in Three Chemotype Categories of Cannabis Using Secondary Metabolites Profiled in Inflorescences, Leaves, Stem Bark, and Roots
Source: Front Plant Sci. 2021 Jul 1;12:699530. doi: 10.3389/fpls.2021.699530 (PMC8283674; doi:10.3389/fpls.2021.699530)
Supplement: Supplementary Table 9 — Secondary metabolites in all plant parts (absolute values). [file Table_9.xlsx]

## Sheet: Label explanation
α-Pinene	Camphene	β-Pinene	β-Myrcene	Limonene	1,8-Cineole(Eucalyptol)	Ocimene	Sabinene Hydrate	Terpinolene	Linalool	Fenchol	Borneol	α-Terpineol	β-Caryophyllene	trans-β-Farnesene	α-Humulene	trans-Nerolidol	(-)-Guaiol	β-Eudesmol	α-Eudesmol	α-Bisabolol	Orientin (F)	Vitexin (F)	Isovitexin (F)	Quercetin (F)	Luteolin (F)	Kaempferol (F)	Apigenin (F)	Orientin (L)	Vitexin (L)	Isovitexin (L)	Luteolin (L)	Apigenin (L)	Campesterol	Stigmasterol	β-sitosterol	β-Amyrin	Epifriedanol	Friedelin
T1	T2	T4	T5	T10	T11	T12	T14	T15	T17	T18	T21	T23	T31	T33	T34	T37	T41	T43	T44	T45	F1 (F)	F2 (F)	F3 (F)	F4 (F)	F5 (F)	F6 (F)	F7 (F)	F1 (F)	F2 (F)	F3 (F)	F5 (F)	F7 (F)	S1	S2	S3	TRI1	TR2	TR3

## Sheet: Full profile in ratio
Strain number	Plant number	Strain	Strain	Three clusters	Total CBDV	Total CBG	Total CBD	Total THCV	Total THC	Total CBC	T1	T2	T4	T5	T10	T11	T12	T14	T15	T17	T18	T21	T23	T31	T33	T34	T37	T41	T43	T44	T45	F1 (F)	F2 (F)	F3 (F)	F4 (F)	F5 (F)	F6 (F)	F7 (F)	F1 (F)	F2 (F)	F3 (F)	F5 (F)	F7 (F)	S1	S2	S3	TRI1	TR2	TR3
1	46	Lemon Garlic OG	1-Intermediate	C2-Intermediate	0.00216928	0.0225675	0.52312	0.0011247	0.304518	0.0331259	0.120814	0.00455373	0.0590122	0.521408	0.0796683	0.00286545	0.00228815	0.00214055	0.00284142	0.0403028	0.00824837	0.00357399	0.0131245	0.0252749	0.0046216	0.00740239	0.00588336	0.0333677	0.0192325	0.00933782	0.0311923	0.215203	0.250128	0.0251669	0.143554	0.237545	0.0399332	0.0884694	0.205954	0.154821	0.0101125	0.438969	0.125766	0.0545032	0.0598921	0.187088	0.030856	0.346589	0.622555
1	47	Lemon Garlic OG	1-Intermediate	C2-Intermediate	0.00221056	0.0174573	0.53709	0.0011461	0.289724	0.0369865	0.150933	0.00526645	0.0691934	0.362218	0.0885318	0.00845994	0.013035	0.00531317	0.0187968	0.0680371	0.0199801	0.00772773	0.0274631	0.0260066	0.00439977	0.00771975	0.00389843	0.0359967	0.0217201	0.0125403	0.0374087	0.211693	0.230354	0.0166205	0.12582	0.287651	0.0470914	0.0807698	0.148068	0.119137	0.0109614	0.481941	0.191195	0.0687223	0.0660899	0.230009	0.0382323	0.346288	0.615479
1	48	Lemon Garlic OG	1-Intermediate	C2-Intermediate	0.00191323	0.0210441	0.561064	0.00069979	0.262603	0.0371672	0.161144	0.00542829	0.0670737	0.416054	0.0881689	0.00840045	0.0055623	0.00440017	0.00163261	0.0659744	0.0188281	0.00593108	0.0211195	0.0220007	0.00353499	0.00643534	0.00327755	0.0314315	0.0190502	0.00983858	0.0291066	0.23921	0.241826	0.0116401	0.130526	0.254381	0.0377975	0.0846194	0.168046	0.113227	0.0187638	0.531641	0.13613	0.0648137	0.0673966	0.22607	0.0343507	0.328441	0.637208
1	50	Lemon Garlic OG	1-Intermediate	C2-Intermediate	0.00193079	0.019911	0.50428	0.000706215	0.321624	0.036976	0.134584	0.00469268	0.0600205	0.496231	0.0950581	0.00450101	0.00421298	0.00296722	0.00208109	0.0477757	0.010936	0.00476314	0.0168295	0.0190063	0.00326875	0.00542289	0.00374173	0.0276563	0.0171403	0.00892235	0.0265996	0.200625	0.232594	0.0207445	0.154021	0.24865	0.0471725	0.0961921	0.248093	0.27283	0.0183467	0.323851	0.104205	0.0584754	0.0671254	0.210287	0.0346831	0.343352	0.621965
2	91	Royal Medic	2-Intermediate	C2-Intermediate	0.0027925	0.0177887	0.51865	0.00170875	0.308775	0.03257	0.0203306	0.00478606	0.0295628	0.383234	0.109329	0.0152301	0.00590816	0.00474565	0.0076263	0.0332105	0.016359	0.0054042	0.0184242	0.0743819	0.00657159	0.0209688	0.00363635	0.0828232	0.0441357	0.0190177	0.082227	0.194289	0.304778	0.0285554	0.0634565	0.259425	0.0481523	0.101344	0.257697	0.244559	0.0105263	0.35647	0.130748	0.0829923	0.0731234	0.240964	0.0279407	0.340469	0.63159
2	93	Royal Medic	2-Intermediate	C2-Intermediate	0.00227861	0.00997527	0.515001	0.00139429	0.328453	0.0238927	0.0187976	0.00451321	0.0299904	0.438534	0.103893	0.0132884	0.00615796	0.00366361	0.0132186	0.0362865	0.0142652	0.00481956	0.0170543	0.0610477	0.00559331	0.0172222	0.00283777	0.0705834	0.0372977	0.01732	0.0733935	0.211289	0.357699	0.0181661	0.0737457	0.191393	0.0547145	0.0929931	0.194324	0.368748	0.0286477	0.293422	0.114858	0.0700393	0.0669962	0.22977	0.0274612	0.339785	0.632754
2	95	Royal Medic	2-Intermediate	C2-Intermediate	0.00254024	0.0143882	0.505246	0.0017146	0.330447	0.0277945	0.0212354	0.00443027	0.0294491	0.304506	0.107152	0.0247199	0.0114148	0.00667232	0.0317865	0.0413255	0.0170004	0.00570379	0.0223085	0.078401	0.00730464	0.0227121	0.00342433	0.0885239	0.0455748	0.0230725	0.0925513	0.203544	0.288296	0.0278996	0.0624671	0.274785	0.0435164	0.0994911	0.109691	0.195091	0.0164474	0.460653	0.218117	0.0829909	0.0724266	0.253014	0.0301408	0.351044	0.618815
3	77	Blue Hawaiian	3-CBD	C1-CBD	0.00241882	0.0292807	0.773253	0.000453388	0.0331068	0.0442402	0.150034	0.00454456	0.0622095	0.390467	0.082257	0.004511	0.00809356	0.0057268	0.00955728	0.0189042	0.0122985	0.00513677	0.0168065	0.0193243	0.00372304	0.00570487	0.00324775	0.0662788	0.0334631	0.0231068	0.0703962	0.277748	0.363356	0.028359	0.0508763	0.202974	0.023367	0.0533192	0.272437	0.403843	0.0301538	0.211979	0.0694815	0.0831675	0.0781201	0.294626	0.0270844	0.408522	0.564394
3	78	Blue Hawaiian	3-CBD	C1-CBD	0.00292321	0.0185416	0.785143	0	0.0347487	0.039339	0.163893	0.00465262	0.0687272	0.461367	0.074984	0.00565253	0.00562619	0.00528218	0.00443983	0.0129173	0.0100444	0.0037722	0.0122714	0.0159167	0.00299884	0.00460362	0.00235035	0.0515893	0.0255535	0.0168329	0.0427644	0.306826	0.33114	0.0229988	0.0498921	0.232672	0.0135782	0.0428925	0.224075	0.236382	0.0209776	0.403084	0.102895	0.0825804	0.0843325	0.295717	0.027381	0.397473	0.575146
3	79	Blue Hawaiian	3-CBD	C1-CBD	0.00222638	0.0221183	0.783111	0.000498294	0.0308967	0.0422588	0.155323	0.00489667	0.0634414	0.387218	0.0724021	0.00543267	0.00656096	0.00813792	0.00245098	0.0235358	0.0135947	0.00567122	0.0177392	0.0239464	0.00421263	0.0068913	0.00330162	0.0595809	0.0341477	0.0242492	0.0717837	0.301629	0.290375	0.0209382	0.0782882	0.249743	0.0155819	0.0434453	0.227929	0.299028	0.0200353	0.325967	0.0930102	0.0701108	0.06965	0.223937	0.0292504	0.408384	0.562366
3	80	Blue Hawaiian	3-CBD	C1-CBD	0.00225857	0.0246572	0.778191	0.000505499	0.0336844	0.0429942	0.169986	0.00474219	0.0672114	0.349255	0.0651655	0.00430771	0.00571643	0.00576576	0.00221734	0.0182083	0.0114031	0.00496372	0.0150781	0.0205948	0.00447738	0.0059084	0.00405998	0.0704273	0.0440462	0.0298859	0.0917082	0.301583	0.319298	0.0263586	0.0554557	0.227642	0.0189987	0.0506632	0.288243	0.353116	0.0267302	0.25923	0.0608707	0.095608	0.0926319	0.346235	0.0247601	0.45128	0.52396
4	66	Kandy Kush	4-CBD	C1-CBD	0.00436575	0.0255807	0.76645	0.000703927	0.0435604	0.0403871	0.11717	0.00410778	0.0500705	0.389424	0.0810682	0.00767459	0.00295708	0.00323687	0	0.016595	0.0106626	0.00383162	0.0125813	0.0560408	0.00616221	0.017716	0.00404739	0.0501558	0.0299857	0.0165543	0.112301	0.521177	0.290704	0.0226898	0.0640814	0.0429043	0.034516	0.0239274	0.596822	0.308016	0.0248561	0.0340456	0.00907883	0.089716	0.079504	0.352447	0.0355225	0.328525	0.635952
4	67	Kandy Kush	4-CBD	C1-CBD	0.00493005	0.0246025	0.767583	0.000794913	0.04162	0.0429165	0.113465	0.00384506	0.0483084	0.345806	0.0741868	0.00785456	0.00327941	0.00415871	0	0.0215175	0.0115046	0.00430174	0.0143185	0.0644403	0.0079392	0.0204478	0.00550354	0.0559379	0.0351281	0.0172097	0.132676	0.629529	0.251852	0.0169941	0.0433009	0.0284821	0.0214805	0.00836109	0.618302	0.312242	0.0156556	0.0451962	0.00860435	0.078309	0.0723674	0.224344	0.0275774	0.268166	0.704256
4	68	Kandy Kush	4-CBD	C1-CBD	0.00451383	0.0213362	0.770975	0.000727802	0.0413872	0.0438508	0.115893	0.00359292	0.0489353	0.38142	0.0795791	0.00775054	0.00411248	0.00347746	0	0.016673	0.00986298	0.00365422	0.0122286	0.0563262	0.00664849	0.0180528	0.00460737	0.0498759	0.0311889	0.0169915	0.12307	0.598292	0.268827	0.0184982	0.0430166	0.0298818	0.0260508	0.0154335	0.481088	0.413896	0.0215975	0.0311964	0.0140555	0.0927629	0.0805287	0.299104	0.0242667	0.331709	0.644025
4	69	Kandy Kush	4-CBD	C1-CBD	0.00386875	0.024827	0.78156	0.000547284	0.0349616	0.0363342	0.114226	0.00384519	0.0478869	0.343405	0.0739463	0.00857826	0.00345046	0.00508438	0	0.0242178	0.013647	0.00563483	0.0162096	0.0595748	0.0071993	0.019513	0.00427321	0.0528319	0.0361417	0.0157082	0.135461	0.617135	0.265017	0.0216088	0.0328415	0.0283674	0.0242742	0.0107568	0.563338	0.380391	0.0229585	0.021518	0.0117944	0.0864914	0.0851706	0.303642	0.0327453	0.315207	0.652048
4	70	Kandy Kush	4-CBD	C1-CBD	0.00328758	0.0228596	0.788623	0.000616229	0.0338858	0.0321887	0.121204	0.00418913	0.0505608	0.361596	0.077328	0.00656487	0.00260868	0.00365083	0	0.0204717	0.0123815	0.00516317	0.0134162	0.0524325	0.00654641	0.0166992	0.00500097	0.0525511	0.0344866	0.0153807	0.131092	0.56399	0.266154	0.0239962	0.0548934	0.0403074	0.0359159	0.0147428	0.611589	0.331063	0.0203106	0.0269415	0.0100956	0.0818362	0.0778919	0.241276	0.027824	0.33539	0.636786
5	81	Special	5-CBD	C1-CBD	0.00362184	0.0134446	0.797666	0.000678883	0.0325681	0.0336753	0.107414	0.00353357	0.0436065	0.289481	0.067698	0.00803973	0.00511928	0.00413619	0.00516251	0.0171115	0.0129512	0.00487176	0.0136277	0.0719717	0.00850862	0.0226956	0.00877069	0.0775485	0.0385679	0.0265853	0.155579	0.564318	0.263493	0.0263348	0.0578787	0.0325568	0.0363189	0.0191	0.652312	0.294568	0.00952702	0.0188135	0.00909397	0.103134	0.0956726	0.333793	0.0237895	0.351607	0.624603
5	83	Special	5-CBD	C1-CBD	0.00418013	0.0229806	0.775764	0.000673997	0.0377364	0.0412001	0.114324	0.00356767	0.0458878	0.321153	0.0673635	0.00731642	0.00405083	0.0033971	0.00704261	0.0152397	0.0105434	0.00417785	0.0115522	0.0587534	0.00712696	0.0186623	0.00616026	0.0674762	0.0391843	0.0184903	0.161249	0.557841	0.268317	0.0184127	0.0457143	0.0662857	0.0304762	0.0129524	0.616414	0.311702	0.0259211	0.0208758	0.00786891	0.0839483	0.0835456	0.297387	0.0282539	0.352512	0.619234
5	84	Special	5-CBD	C1-CBD	0.00357055	0.0225782	0.790447	0.000575709	0.0297089	0.0356968	0.0882159	0.00296669	0.0377071	0.263992	0.0559506	0.00772978	0.00516132	0.00594287	0.00799641	0.0275061	0.0161137	0.00634542	0.019504	0.0768641	0.0100028	0.0248829	0.00758344	0.077171	0.0383609	0.0275392	0.183499	0.58069	0.265857	0.0361301	0.0431554	0.0361301	0.0234845	0.0145524	0.592454	0.317833	0.0193025	0.0349074	0.0079278	0.0746138	0.0668918	0.241356	0.0219391	0.278663	0.699398
6	41	NN	6-CBD	C1-CBD	0.00314878	0.026008	0.776116	0.000445434	0.0303537	0.0448076	0.128733	0.00373177	0.0569533	0.522774	0.0625881	0.00419313	0.0420167	0.00397565	0.00696515	0.0351975	0.00757471	0.00321116	0.0117906	0.0256007	0.00161117	0.00760221	0.00654642	0.0281121	0.0160981	0.0109524	0.00547287	0.262724	0.363136	0.0320495	0.0455296	0.195048	0.0320495	0.0694635	0.286784	0.399283	0.0332309	0.215713	0.0649891	0.093661	0.0835369	0.318625	0.0228252	0.40807	0.569105
6	42	NN	6-CBD	C1-CBD	0.00350375	0.0257784	0.77147	0.000441501	0.0331832	0.0467351	0.114513	0.00342967	0.050366	0.488754	0.0852762	0.00671232	0.057537	0.00668869	0.0226797	0.031765	0.0075758	0.00322026	0.0120585	0.0268922	0.00174633	0.00787818	0.00563757	0.0281121	0.016629	0.0102127	0.00532829	0.275885	0.372914	0.025648	0.0392183	0.179129	0.0468178	0.0603881	0.182349	0.214715	0	0.422356	0.18058	0.09973	0.0928138	0.352427	0.0246359	0.398512	0.576852
6	43	NN	6-CBD	C1-CBD	0.00361633	0.024105	0.765843	0.00058309	0.0360828	0.0509125	0.103443	0.00315179	0.0472063	0.561106	0.0631221	0.00520511	0.0437942	0.00306389	0.0055601	0.0329431	0.00889401	0.00276562	0.0105921	0.0273519	0.00170391	0.00836434	0.00672053	0.026545	0.0158184	0.00833934	0.00560852	0.267035	0.371744	0.0303605	0.0612386	0.172331	0.0381232	0.0591685	0.155365	0.22994	0.0237617	0.358984	0.23195	0.111511	0.104547	0.370504	0.0195698	0.428951	0.55148
6	45	NN	6-CBD	C1-CBD	0.003378	0.0243627	0.776503	0.000544662	0.0317941	0.0446912	0.118201	0.00372919	0.0513082	0.487257	0.0816929	0.00563294	0.0435135	0.00468073	0.00750981	0.0518275	0.00982504	0.00435594	0.0142805	0.0255619	0.00259308	0.00755727	0.0063865	0.030101	0.0187079	0.0102245	0.00553448	0.278544	0.364709	0.0290061	0.0639841	0.173184	0.0328452	0.0577279	0.225068	0.3162	0.0344707	0.302166	0.122095	0.0933721	0.0942359	0.286964	0.0306612	0.373946	0.595393
8	71	Treat	8-CBD	C1-CBD	0.0022389	0.018723	0.79141	0.000501096	0.0276164	0.0421803	0.162111	0.00523331	0.0687042	0.399391	0.0776489	0.00682089	0.00535482	0.0065779	0.00374136	0.0229277	0.0137088	0.00482536	0.0154523	0.0175582	0.00353175	0.00513699	0.0024836	0.0589825	0.0387671	0.0157996	0.0598223	0.282153	0.287499	0.0240537	0.0635977	0.274572	0.0169085	0.0512163	0.20238	0.190212	0.00603085	0.438331	0.140204	0.107026	0.0809481	0.349286	0.0292587	0.385835	0.584906
8	73	Treat	8-CBD	C1-CBD	0.00241089	0.0171871	0.798933	0.000539591	0.0253462	0.0362303	0.146878	0.00457122	0.060058	0.380359	0.0642631	0.00580614	0.00516607	0.00909543	0.00488204	0.0217293	0.0130697	0.00606518	0.0184389	0.0291426	0.00428943	0.00836024	0.00298862	0.0686572	0.0422485	0.0197683	0.0784684	0.301005	0.304835	0.0212915	0.0429948	0.270035	0.0102957	0.0495429	0.187591	0.162646	0.00491339	0.47326	0.150299	0.0947989	0.0759076	0.312679	0.0245861	0.391709	0.583705
8	74	Treat	8-CBD	C1-CBD	0.0025002	0.0322765	0.768532	0.000559579	0.033784	0.0450713	0.148947	0.0047516	0.0591941	0.441048	0.0641679	0.00370051	0.00242455	0.00723373	0.00175099	0.0187908	0.0105056	0.00531058	0.0142095	0.0243575	0.00324139	0.00680771	0.00289823	0.0554892	0.0304655	0.0211123	0.0688759	0.30168	0.292636	0.0223407	0.0450581	0.274332	0.0152347	0.0487188	0.156321	0.146972	0.00690643	0.477554	0.17982	0.0985616	0.0930834	0.310657	0.0282552	0.395507	0.576238
8	75	Treat	8-CBD	C1-CBD	0.00250628	0.0248306	0.769417	0.00056094	0.0377328	0.0460958	0.158929	0.0046341	0.0642226	0.367574	0.06065	0.00638589	0.00269291	0.00770429	0.00178751	0.0146373	0.0114513	0.00488137	0.0141966	0.0241727	0.0041557	0.00678413	0.00370194	0.073055	0.0406944	0.026472	0.0967972	0.302917	0.2928	0.0242706	0.0772191	0.244693	0.0142768	0.0438237	0.123004	0.137727	0.00444029	0.520838	0.190699	0.072718	0.0636439	0.210395	0.0218902	0.434926	0.543184
9	36	High	9-Intermediate	C2-Intermediate	0.0026167	0.0355654	0.564899	0.00181137	0.237948	0.0371801	0.0207658	0.00536211	0.0370109	0.479717	0.106196	0.00636507	0.00405321	0.00483907	0.00335626	0.0256594	0.0162162	0.00432415	0.021011	0.0912747	0.00406026	0.0263613	0.00434992	0.0358774	0.0193958	0.0105809	0.0638008	0.251263	0.245704	0.021816	0.161725	0.231974	0.025438	0.0620788	0.221914	0.216146	0.0141853	0.375006	0.0817201	0.0550319	0.0674936	0.176603	0.0248885	0.314003	0.661108
9	37	High	9-Intermediate	C2-Intermediate	0.00296463	0.029239	0.548069	0.00172132	0.263002	0.035751	0.0279791	0.00570037	0.0336284	0.357676	0.111869	0.00460714	0.0172719	0.0111526	0.0280208	0.0363537	0.0229522	0.00687399	0.0257428	0.0918379	0.00511594	0.0271266	0.0047439	0.0508109	0.027924	0.0158134	0.0762967	0.267031	0.239307	0.0132239	0.206019	0.205654	0.0290014	0.0397629	0.217956	0.247618	0.0163934	0.353945	0.0795465	0.0727897	0.0832374	0.239424	0.029021	0.317838	0.653141
9	38	High	9-Intermediate	C2-Intermediate	0.00284104	0.0433037	0.548869	0.00164956	0.244004	0.0399414	0.0211568	0.00577983	0.0335933	0.416626	0.128874	0.0088334	0.00589363	0.0060454	0.00437847	0.0287782	0.0203372	0.00521957	0.0253916	0.0835074	0.00466719	0.0250458	0.00747603	0.0476056	0.0255688	0.0136333	0.0710322	0.196354	0.315506	0.0225126	0.214584	0.139798	0.0441467	0.0670986	0.222354	0.360657	0.0283743	0.281066	0.107549	0.0789495	0.0849512	0.247513	0.0273028	0.361835	0.610862
9	39	High	9-Intermediate	C2-Intermediate	0.00272333	0.0391046	0.547422	0.00183818	0.251955	0.0372828	0.0197286	0.00508379	0.0289876	0.416106	0.134256	0.00709365	0.0103776	0.00601808	0.00656175	0.0270095	0.015975	0.00438136	0.0198519	0.101419	0.004925	0.0295231	0.00354302	0.0388262	0.0216344	0.0119209	0.0761029	0.253283	0.259029	0.0126642	0.190197	0.202509	0.0317777	0.0505394	0.249992	0.268657	0.0192719	0.338394	0.068075	0.0605981	0.0727078	0.20981	0.0297166	0.32716	0.643124
9	40	High	9-Intermediate	C2-Intermediate	0.00213547	0.0235241	0.555675	0.00177389	0.262394	0.0351148	0.0203134	0.00539356	0.0328268	0.391947	0.098687	0.00802822	0.00607046	0.00768686	0.00294183	0.0288641	0.017347	0.00510589	0.0225798	0.10261	0.00598838	0.0335867	0.00611301	0.0493089	0.0271703	0.0158462	0.101372	0.25421	0.240908	0.0175738	0.183549	0.221259	0.0328289	0.0496705	0.18256	0.303893	0.0369978	0.275241	0.0915603	0.0539274	0.0748128	0.188557	0.0281305	0.351474	0.620396
10	102	CB7	10-CBD	C1-CBD	0.0020424	0.0134676	0.788224	0.000457118	0.0408837	0.0364739	0.210345	0.00569583	0.0838405	0.389616	0.0694142	0.00345467	0.012876	0.00386156	0.0278243	0.0199477	0.0144332	0.00565486	0.0201797	0.0259955	0.00366374	0.00777122	0.0028466	0.0220124	0.0109101	0.0085538	0.047763	0.293132	0.330283	0.025576	0.0561129	0.218609	0.0332929	0.0429942	0.24741	0.344105	0.0283987	0.272241	0.092432	0.0601604	0.0657436	0.21934	0.0263306	0.332874	0.640795
10	103	CB7	10-CBD	C1-CBD	0.0022379	0.0142558	0.795426	0.000500872	0.0319967	0.0368286	0.186335	0.00510058	0.0759437	0.492633	0.0753384	0.0032392	0.00818501	0.00275009	0.0140249	0.0181097	0.0113922	0.00428017	0.0151542	0.0184478	0.00275918	0.00522401	0.00173327	0.0141011	0.00703275	0.0051944	0.0303991	0.279214	0.282285	0.0242868	0.0614706	0.280554	0.0125063	0.059684	0.188273	0.211022	0.0132781	0.39882	0.161479	0.0653691	0.0601893	0.233969	0.0221972	0.300476	0.677327
10	104	CB7	10-CBD	C1-CBD	0.00228949	0.0152273	0.792675	0.000635794	0.0355193	0.0343259	0.231042	0.00584128	0.0911375	0.393159	0.074575	0.00359637	0.00721629	0.00294338	0.011328	0.0166738	0.0129962	0.00490627	0.0172955	0.0267984	0.00404907	0.00781	0.003195	0.0183959	0.00918959	0.00764874	0.0466988	0.301888	0.29745	0.0213848	0.0692382	0.238864	0.018399	0.052776	0.122507	0.146937	0.00873362	0.458043	0.227782	0.0672999	0.066174	0.238735	0.0250213	0.349445	0.625534
10	105	CB7	10-CBD	C1-CBD	0.00197786	0.00929667	0.815619	0.000549254	0.0240084	0.0302705	0.21784	0.00542104	0.0833436	0.413451	0.0713842	0.00351281	0.00529107	0.0030843	0.00659749	0.0169794	0.0112349	0.00488911	0.0150674	0.0226976	0.00422233	0.00635616	0.00332066	0.0220387	0.0116019	0.00900255	0.0600029	0.299525	0.293185	0.0229266	0.0556788	0.253249	0.0234548	0.051981	0.135263	0.171116	0.0126494	0.487661	0.172125	0.0846492	0.0803138	0.296964	0.0236267	0.355774	0.6206
11	106	33°	11-THC	C3-THC	0.000900563	0.0186199	0.00735148	0.0253539	0.788252	0.0403373	0.139425	0.00583239	0.0507907	0.440606	0.0802133	0	0.0917759	0.00488107	0.0057303	0.0268755	0.0125112	0.00543716	0.0158345	0.0548469	0.0111935	0.0200758	0.00805446	0	0	0	0.0158825	0	0	0	0.182736	0.738934	0.0288087	0.0495216	0	0	0	0.843696	0.0849673	0.0443181	0.0378401	0.148452	0.0309833	0.251873	0.717144
11	107	33°	11-THC	C3-THC	0.00125619	0.0213699	0.00247424	0.0248205	0.790434	0.0396591	0.136007	0.00548529	0.0490613	0.434848	0.0724876	0	0.0943903	0.00418001	0.00314156	0.0265872	0.0109081	0.0047444	0.0144747	0.0653261	0.0136659	0.0239694	0.0094401	0	0	0	0.0189461	0	0	0	0.170935	0.7396	0.0299298	0.0595354	0	0	0	0.8271	0.0878082	0.0579827	0.0494488	0.186046	0.0325543	0.254592	0.712854
11	108	33°	11-THC	C3-THC	0.000395829	0.0179716	0.0036597	0.0222879	0.805229	0.0301419	0.168044	0.00650969	0.0572992	0.394508	0.0710875	0	0.0830266	0.00312661	0.00213134	0.0256966	0.0111388	0.005357	0.0145737	0.0706271	0.017461	0.0258609	0.00946642	0	0	0	0.0217613	0	0	0	0.235498	0.663326	0.0476007	0.0535749	0	0	0	0.731453	0.0971802	0.0531167	0.0477507	0.176709	0.0290495	0.274718	0.696232
11	109	33°	11-THC	C3-THC	0.000753001	0.0178037	0.00310016	0.0227055	0.801171	0.0340553	0.130463	0.00528082	0.0474105	0.415423	0.0714901	0	0.0885969	0.00556604	0.0048721	0.0289077	0.0117896	0.00518207	0.015965	0.0758187	0.0169841	0.0281094	0.0105592	0	0	0	0.0239022	0	0	0	0.194904	0.71122	0.0365072	0.0573685	0	0	0	0.791721	0.0953313	0.0629776	0.0514929	0.201483	0.034741	0.252798	0.712461
11	110	33°	11-THC	C3-THC	0.00038241	0.0122204	0.00353564	0.0188554	0.812243	0.0322689	0.124106	0.00512831	0.0452925	0.454952	0.07886	0	0.102255	0.00350964	0.00713955	0.0257039	0.0105128	0.00462442	0.014588	0.0567488	0.012267	0.0207893	0.00749428	0	0	0	0.0155277	0	0	0	0.163389	0.755735	0.0254482	0.055427	0	0	0	0.801709	0.0792552	0.0619301	0.0458941	0.183992	0.0387612	0.254013	0.707225
12	1	Banana Cake	12-THC	C3-THC	0	0.0324426	0.00484036	0.00309758	0.821304	0.0185808	0.0261629	0.00801278	0.0387951	0.175385	0.186672	0	0.00265657	0.00101993	0.0018727	0.0698594	0.0195415	0.00420552	0.0250094	0.261808	0.0105655	0.0794549	0.0544478	0	0	0	0.021875	0	0	0	0.320251	0.407098	0.139457	0.133194	0	0	0	0.772444	0.227556	0.061751	0.0755425	0.266082	0.0274412	0.326726	0.645833
12	2	Banana Cake	12-THC	C3-THC	0	0.0341218	0.00415736	0.00309879	0.820812	0.0196634	0.0196004	0.00567043	0.0293427	0.233229	0.156877	0	0.00507961	0.0021448	0.0168575	0.064107	0.0155057	0.00385461	0.0221452	0.247728	0.010622	0.0772286	0.0582993	0	0	0	0.0213207	0	0	0	0.258309	0.508671	0.122832	0.110188	0	0	0	0.686384	0.313616	0.047226	0.0671581	0.192207	0.0241867	0.372888	0.602925
12	3	Banana Cake	12-THC	C3-THC	0	0.0395314	0.00487103	0.00341445	0.813195	0.0202968	0.0262919	0.00785697	0.034821	0.226555	0.191232	0	0.00167292	0.00261174	0.00229091	0.0670748	0.0172008	0.00418757	0.0267417	0.227997	0.0124928	0.0705121	0.0506088	0	0	0	0.0181558	0	0	0	0.231343	0.499351	0.108696	0.16061	0	0	0	0.785406	0.214594	0.0503027	0.0500198	0.193034	0.0274125	0.315141	0.657447
12	5	Banana Cake	12-THC	C3-THC	0	0.0397181	0.00263441	0.00297392	0.814186	0.0203959	0.0246746	0.00759715	0.0372549	0.15986	0.181075	0	0.00562522	0.00238692	0.00878446	0.0978841	0.0290318	0.00521925	0.02983	0.224991	0.0164449	0.0698077	0.058294	0	0	0	0.0264914	0	0	0	0.270438	0.450948	0.126553	0.15206	0	0	0	0.635015	0.364985	0.0578139	0.0644894	0.233334	0.0280676	0.339081	0.632851
13	111	Bananium	13-THC	C3-THC	0.000705665	0.013826	0.00290527	0.0339802	0.820076	0.0068312	0.0406924	0.012174	0.0582643	0.195086	0.30454	0.0041704	0.00645678	0.00372236	0	0.0546071	0.0297116	0.00686631	0.037977	0.0965576	0.00420505	0.0301616	0.0157375	0.0315668	0.0156341	0.011429	0.0286506	0.298759	0.194814	0.0117465	0.142287	0.253324	0.0578457	0.0412234	0.309961	0.318719	0.0259337	0.269337	0.0760495	0.110043	0.121779	0.309838	0.0301044	0.340277	0.629618
13	112	Bananium	13-THC	C3-THC	0.000607466	0.0204633	0.00372992	0.0338075	0.813245	0.00680228	0.0362922	0.010594	0.0521533	0.260965	0.25893	0.00436522	0.00520263	0.00311008	0	0.0561596	0.026303	0.00621462	0.0336673	0.102606	0.00404944	0.0299816	0.00983966	0.0268996	0.0157685	0.0115552	0.032878	0.315694	0.176032	0.0105474	0.189671	0.224768	0.0480087	0.0352791	0.24374	0.0984086	0.0303066	0.533934	0.093611	0.0722677	0.0883556	0.196345	0.0344228	0.320607	0.64497
13	113	Bananium	13-THC	C3-THC	0.000694558	0.0163145	0.00250826	0.0285834	0.821921	0.00883138	0.0392109	0.0116669	0.0558484	0.139266	0.291312	0.00548902	0.00389338	0.0057901	0	0.0619585	0.027347	0.00657784	0.03502	0.117709	0.00548448	0.0361194	0.016178	0.0367298	0.0210011	0.0150753	0.0526386	0.314	0.181569	0.0101498	0.153053	0.255035	0.0510714	0.0351216	0.389007	0.172052	0.0139007	0.393611	0.0314291	0.0655092	0.0702835	0.171881	0.0272037	0.345019	0.627777
13	114	Bananium	13-THC	C3-THC	0.000623567	0.0190235	0.00319803	0.0396922	0.808357	0.00761335	0.0371735	0.0110732	0.0540776	0.254258	0.251512	0.00394055	0.00634237	0.00362852	0	0.0569229	0.0272159	0.00656779	0.0354283	0.0956299	0.00436095	0.0298309	0.0114176	0.0278544	0.0173429	0.0127982	0.0392514	0.347174	0.185093	0.00983825	0.0962148	0.27914	0.0410205	0.0415208	0.372237	0.184197	0.0145734	0.390438	0.038555	0.0626546	0.073344	0.159692	0.0267783	0.326154	0.647067
13	115	Bananium	13-THC	C3-THC	0.000731567	0.0140145	0.00338191	0.0301065	0.822901	0.00745194	0.0450715	0.0135139	0.0645648	0.131456	0.331036	0.00601333	0.00292429	0.0036529	0	0.0575771	0.0305497	0.00710793	0.038394	0.0988137	0.00492371	0.0291247	0.0172645	0.0312874	0.0197455	0.0143621	0.0399278	0.30837	0.195374	0.0114537	0.194053	0.185463	0.0669604	0.038326	0.293106	0.319714	0.0272395	0.295282	0.0646588	0.084674	0.104231	0.247579	0.0324474	0.394458	0.573094
14	96	Burmese Blueberry	14-THC	C3-THC	0.00111927	0.0633016	0.00347595	0.00344367	0.785062	0.0251462	0.105207	0.00427369	0.0727707	0.0493128	0.0714618	0.0156825	0.0372806	0.0182528	0.0698442	0.046565	0.0238062	0.00873497	0.0587075	0.135881	0.00634366	0.0526404	0.0092416	0.0397213	0.019744	0.0166347	0.0641875	0.233588	0.338063	0.0277561	0.224076	0.109933	0.0475596	0.0190239	0.322301	0.382462	0.0278379	0.211568	0.0558305	0.046344	0.0602069	0.146114	0.0235307	0.278346	0.698123
14	98	Burmese Blueberry	14-THC	C3-THC	0.00102185	0.0499587	0.00369022	0.00263301	0.804743	0.0182336	0.138364	0.00508013	0.0856859	0.0316623	0.078506	0.0100318	0.0639381	0.0100323	0.128528	0.0364726	0.0196146	0.00707121	0.049125	0.099859	0.00450865	0.0391349	0.00868436	0.0334129	0.0156939	0.0127637	0.0458111	0.35291	0.342891	0.0230228	0.166702	0.0708804	0.0359198	0.00767427	0.406749	0.378112	0.0263566	0.16124	0.0275422	0.0513966	0.0695199	0.19414	0.0211808	0.305417	0.673402
14	99	Burmese Blueberry	14-THC	C3-THC	0.000535881	0.0709255	0.0033284	0.00329749	0.784856	0.0185822	0.144323	0.00519064	0.0882757	0.0309856	0.0864804	0.00810404	0.0784177	0.010636	0.0924833	0.0405215	0.0195173	0.00690988	0.0456456	0.105303	0.00514791	0.0406736	0.010635	0.0337379	0.0175171	0.0130795	0.0482477	0.2168	0.27376	0.01824	0.34368	0.06192	0.052	0.0336	0.405173	0.301235	0.0226925	0.230453	0.0404468	0.0524409	0.0812733	0.19471	0.0246225	0.346655	0.628723
15	11	Divine Banana	15-THC	C3-THC	0	0.0274366	0.00300784	0.00558746	0.823459	0.0229544	0.0436351	0.0116497	0.0682734	0.0710156	0.288067	0.00274367	0.0410256	0.00420729	0.00312078	0.0745761	0.0392915	0.00761318	0.0401396	0.136305	0.038508	0.0431672	0.0510533	0	0	0	0.0242479	0.154625	0.197076	0.0258645	0.219567	0.199325	0.134383	0.0691594	0.124008	0.139064	0.0275215	0.484863	0.224543	0.0525454	0.0585835	0.164263	0.0262341	0.283677	0.690088
15	12	Divine Banana	15-THC	C3-THC	0	0.0471876	0.00336445	0.00412191	0.812319	0.0143627	0.0714552	0.0185415	0.0876709	0.0558312	0.331842	0.00307255	0.0295221	0.00549606	0.0186397	0.064775	0.0511083	0.0113676	0.055699	0.080858	0.00290789	0.0243616	0.045471	0	0	0	0.0290308	0.312966	0.265276	0.0292101	0.129359	0.147243	0.0828614	0.0330849	0.320935	0.227482	0.0376575	0.337381	0.0765447	0.0717568	0.0848976	0.264442	0.0299034	0.349138	0.620959
15	13	Divine Banana	15-THC	C3-THC	0	0.0233611	0.0021751	0.00522669	0.828214	0.0228041	0.0428882	0.0100252	0.0561236	0.0921974	0.287374	0.00279213	0.0407018	0.00511036	0.00471215	0.0810659	0.035328	0.006058	0.0325003	0.147774	0.0345231	0.0425901	0.0419999	0	0	0	0.0262417	0.195092	0.205644	0.0223313	0.242209	0.178405	0.0934969	0.0628221	0.137179	0.134717	0.0251495	0.485579	0.217376	0.060788	0.0618473	0.195615	0.0231678	0.288745	0.688087
15	14	Divine Banana	15-THC	C3-THC	0	0.0545705	0.00313214	0.00431696	0.801098	0.0181746	0.075279	0.0162295	0.0767759	0.0656223	0.344122	0.00288163	0.0249321	0.00761407	0.00974089	0.0734127	0.0523999	0.0110986	0.0525822	0.0802726	0.00298825	0.0251971	0.0364661	0	0	0	0.0286788	0.317425	0.264072	0.0256975	0.146598	0.151982	0.0558003	0.0384239	0.301934	0.250269	0.017192	0.356375	0.0742299	0.0564096	0.0599361	0.218679	0.0314202	0.248657	0.719923
16	21	Granddaddy Purple	16-THC	C3-THC	0	0.0938852	0.00476261	0.00144841	0.747572	0.0335291	0.135032	0.00535045	0.0938376	0.0354177	0.0847614	0.0078127	0.0608169	0.00743442	0.243166	0.0306132	0.0161221	0.00413943	0.0295513	0.0695696	0.00230666	0.0267089	0.00472871	0.0211541	0.0116581	0.00701417	0.0256535	0.192624	0.287175	0.0266555	0.34803	0.0554904	0.0638726	0.0261526	0.334721	0.377105	0.0560076	0.177105	0.0550615	0.0618943	0.0897078	0.220185	0.0235745	0.350343	0.626082
16	23	Granddaddy Purple	16-THC	C3-THC	0	0.106445	0.00427805	0.00432195	0.738202	0.0282843	0.13096	0.00495765	0.0852833	0.0315477	0.085726	0.00638246	0.0912088	0.00543515	0.234776	0.0246896	0.0120506	0.00403676	0.0291995	0.0717446	0.0028959	0.0281089	0.00617127	0.0216396	0.0114648	0.00686152	0.0283291	0.22832	0.312882	0.0223102	0.303706	0.0510975	0.0685498	0.0131342	0.312211	0.466698	0.0309898	0.130435	0.059667	0.0483485	0.0661126	0.184257	0.0222937	0.294855	0.682851
16	25	Granddaddy Purple	16-THC	C3-THC	0	0.111703	0.0039784	0.000635324	0.735718	0.030244	0.128748	0.0051087	0.0858252	0.0295209	0.0928306	0.00749398	0.0683124	0.00677854	0.212946	0.0260003	0.015273	0.00484951	0.0361396	0.0783782	0.00275378	0.0306807	0.00512976	0.0272248	0.0129194	0.00758251	0.0341597	0.265714	0.360612	0.0316327	0.187551	0.0706122	0.0646939	0.0191837	0.352434	0.341477	0.0366445	0.214837	0.0546075	0.0655143	0.0777279	0.19885	0.0228131	0.31877	0.658417
18	86	Lemon Sorbet	18-THC	C3-THC	0.000847065	0.012367	0.00611802	0.00182407	0.83641	0.0241116	0.0280478	0.00678127	0.0355391	0.0542085	0.194127	0.00958397	0.0515936	0.00928828	0.00188557	0.0295136	0.0259658	0.00570421	0.0241279	0.204947	0.00581381	0.0575101	0.0508746	0.0440714	0.0222957	0.0148126	0.106062	0.292164	0.343592	0.0346224	0.109334	0.125734	0.0585139	0.0360397	0.3276	0.398297	0.0265421	0.173226	0.0359682	0.0824852	0.085636	0.261267	0.0287549	0.382694	0.588551
18	88	Lemon Sorbet	18-THC	C3-THC	0.000859589	0.00633538	0.010556	0.00185104	0.842416	0.0183815	0.0332592	0.0074657	0.0397581	0.0513859	0.249019	0.00709252	0.0526251	0.00465995	0.002833	0.0312773	0.0225965	0.00495008	0.0205322	0.176795	0.00552953	0.0485831	0.0489021	0.0411885	0.0246478	0.0111131	0.101233	0.33358	0.350296	0.0248521	0.0991124	0.123669	0.0399408	0.0285503	0.326622	0.348246	0.0218827	0.228797	0.050369	0.106659	0.0986749	0.335612	0.0318228	0.362664	0.605513
18	89	Lemon Sorbet	18-THC	C3-THC	0.000933599	0.0078263	0.00674302	0.00201042	0.846861	0.0161867	0.0408007	0.00779214	0.0424682	0.0534074	0.197301	0.00754093	0.0419508	0.00830299	0.00220911	0.0277533	0.0261621	0.00570421	0.0244055	0.205672	0.00543056	0.0566545	0.0400802	0.0407953	0.0261994	0.012663	0.110156	0.350178	0.306594	0.0272403	0.119481	0.114785	0.0484689	0.0332519	0.347714	0.366513	0.0280633	0.187449	0.0432783	0.0784749	0.0800257	0.286178	0.030875	0.367707	0.601418
18	90	Lemon Sorbet	18-THC	C3-THC	0.000958295	0.00997422	0.00401334	0.00206359	0.842594	0.0214616	0.0301336	0.00628317	0.0340362	0.0713064	0.173766	0.0111305	0.0424208	0.00854423	0.00497702	0.0264855	0.0238674	0.00551715	0.0207331	0.214861	0.00554931	0.0600137	0.0547872	0.0440405	0.0208493	0.0151499	0.108751	0.34491	0.291079	0.0218146	0.132841	0.149989	0.0288691	0.0304971	0.285649	0.306172	0.0190097	0.261396	0.0473981	0.0833423	0.0720179	0.281576	0.030977	0.331597	0.637426
19	6	Meat Head	19-THC	C3-THC	0	0.034712	0.00260721	0.00423783	0.825901	0.011498	0.0276864	0.00802757	0.0409976	0.229539	0.20661	0.00226337	0.00282977	0.00264137	0.00328177	0.0206005	0.0186184	0.00433034	0.0208318	0.166953	0.0443658	0.0517252	0.0475561	0.0376458	0.0204816	0.0115541	0.0233211	0	0	0	0.313487	0.410693	0.126367	0.149453	0	0	0	0.738117	0.261883	0.0445645	0.062586	0.166837	0.0337909	0.292676	0.673533
19	7	Meat Head	19-THC	C3-THC	0	0.0476059	0.00245855	0.00456708	0.809996	0.0141474	0.0263262	0.0073785	0.038702	0.219295	0.185028	0.00330839	0.0099351	0.00342045	0.0182194	0.0172597	0.016917	0.00413786	0.0180516	0.182492	0.0412911	0.0568497	0.0427453	0.0377528	0.0204203	0.0119992	0.0289549	0	0	0	0.16	0.576842	0.0917293	0.171429	0	0	0	0.703818	0.296182	0.0527386	0.0616637	0.183565	0.0280342	0.274822	0.697143
19	9	Meat Head	19-THC	C3-THC	0	0.028424	0.00250776	0.003596	0.834191	0.0101315	0.0288317	0.00851199	0.0426451	0.184082	0.215811	0.00197443	0.00257762	0.00152571	0.0032066	0.0273603	0.018639	0.00422646	0.020372	0.190736	0.0405876	0.0588784	0.0489037	0.0413231	0.0218898	0.012725	0.0171909	0	0	0	0.335685	0.434831	0.13368	0.0958039	0	0	0	0.718705	0.281295	0.0454919	0.0601402	0.14469	0.0275782	0.325034	0.647388
19	10	Meat Head	19-THC	C3-THC	0	0.0489478	0.00190818	0.00420801	0.810139	0.0134643	0.026577	0.00743422	0.0386233	0.226565	0.196811	0.00294686	0.00456688	0.00208387	0.00299168	0.014828	0.0165333	0.00384696	0.016754	0.185496	0.0427692	0.0573292	0.0469694	0.0376365	0.01982	0.010581	0.03	0	0	0	0.250405	0.470874	0.134709	0.144013	0	0	0	0.69826	0.30174	0.090577	0.0651649	0.30775	0.0314415	0.209375	0.759183
20	16	Nanitro	20-THC	C3-THC	0	0.0586352	0.00376768	0.00491474	0.788592	0.0247568	0.205333	0.00725632	0.0705104	0.370196	0.0761075	0	0.0685741	0.00901404	0.00205652	0.0520088	0.0141816	0.00584888	0.0169962	0.0460412	0.00991498	0.0225884	0.0121071	0	0	0	0.00898834	0.330416	0.311227	0.0294563	0.140212	0.127251	0.0375358	0.0239017	0.399252	0.356189	0.0225664	0.192749	0.0292429	0.0564111	0.0613754	0.147081	0.0270919	0.360452	0.612456
20	17	Nanitro	20-THC	C3-THC	0	0.0522102	0.00237911	0.00504307	0.789983	0.0310953	0.218094	0.00760931	0.0704606	0.335707	0.0703006	0	0.0602174	0.0184905	0.00819195	0.0497035	0.0152875	0.00652313	0.0165211	0.0553199	0.0112671	0.0273175	0.01374	0	0	0	0.0125093	0.362351	0.296894	0.0193699	0.154069	0.118669	0.028387	0.0202605	0.384174	0.350381	0.022705	0.201403	0.0413367	0.0415226	0.049152	0.106776	0.0242575	0.332956	0.642786
20	18	Nanitro	20-THC	C3-THC	0	0.0629993	0.00212569	0.00514958	0.78099	0.0292801	0.190129	0.00690937	0.0596889	0.373023	0.0876717	0	0.0740607	0.00759584	0.0135829	0.0413287	0.0145591	0.00515661	0.016231	0.0491291	0.0113063	0.0237066	0.0119792	0	0	0	0.0114124	0.273986	0.35537	0.028401	0.130072	0.11599	0.0589499	0.0372315	0.225705	0.36052	0.0217004	0.265437	0.126638	0.0712358	0.0758036	0.184601	0.0279059	0.370668	0.601426
20	20	Nanitro	20-THC	C3-THC	0	0.05803	0.00224789	0.00512816	0.783662	0.0329352	0.204051	0.00736514	0.0655443	0.374416	0.0736907	0	0.0700575	0.0121845	0.00297647	0.0484449	0.0117671	0.00477465	0.013278	0.0495691	0.010487	0.024397	0.0125251	0	0	0	0.0122304	0.333638	0.295828	0.0249022	0.171186	0.118774	0.035854	0.0198175	0.349211	0.271366	0.0166712	0.306478	0.0562738	0.0362601	0.038262	0.0836047	0.0321682	0.330754	0.637078
21	51	Platinum Jelly Punch	21-THC	C3-THC	0.00056044	0.0378526	0.00404783	0.00681125	0.789735	0.0408966	0.0675984	0.0163764	0.0813118	0.075856	0.272006	0	0.0878774	0.00761907	0.0022497	0.0233313	0.0429149	0.00881533	0.0578055	0.10872	0.00826646	0.0417817	0.0111321	0.0294341	0.0162726	0.0105905	0.00817028	0.213002	0.165967	0.0164675	0.205037	0.307825	0.0331504	0.0585513	0.193761	0.231927	0.0166972	0.37945	0.0777064	0.088729	0.0940926	0.289112	0.0321013	0.363989	0.60391
21	52	Platinum Jelly Punch	21-THC	C3-THC	0.000447599	0.0425958	0.00413836	0.00723025	0.793722	0.0313041	0.0709889	0.0177174	0.0842579	0.0831019	0.246279	0	0.0707585	0.00728244	0.0027427	0.0244866	0.036441	0.00793552	0.0520888	0.122035	0.0110789	0.0469307	0.0163153	0.0359099	0.019184	0.0113792	0.0126188	0.195859	0.173873	0.0137413	0.286369	0.225357	0.0586295	0.0461708	0.135389	0.129844	0.00773824	0.5131	0.114977	0.0940533	0.0902926	0.283718	0.0342482	0.388638	0.577113
21	53	Platinum Jelly Punch	21-THC	C3-THC	0.000394809	0.0400264	0.00365027	0.00756193	0.807131	0.0208229	0.0749612	0.0151945	0.0745275	0.0609544	0.263873	0	0.0919884	0.00853031	0.0022384	0.0195248	0.033064	0.00814564	0.0465119	0.123839	0.0112564	0.0484081	0.0129134	0.035057	0.0234568	0.012984	0.0129923	0.18497	0.155318	0.0164732	0.247568	0.299341	0.0500471	0.0462818	0.157014	0.154319	0.00733899	0.464054	0.0990514	0.0856041	0.0812462	0.269468	0.0342015	0.350873	0.614925
21	55	Platinum Jelly Punch	21-THC	C3-THC	0.000427726	0.0346404	0.00308929	0.0064815	0.814346	0.0208283	0.0998058	0.0141553	0.0780211	0.0394948	0.242666	0	0.082752	0.00581553	0.00891116	0.0246989	0.0336283	0.0076947	0.0497535	0.135484	0.00826024	0.0522695	0.0144447	0.0394065	0.0234126	0.0130781	0.0110031	0.199128	0.157219	0.0111434	0.323643	0.181928	0.0789729	0.0479651	0.199436	0.226081	0.014578	0.357834	0.0823839	0.0675819	0.090121	0.239752	0.0313975	0.410553	0.55805
22	32	SBSK2 (Lemon Thai)	22-THC	C3-THC	0.000403819	0.0530265	0.0033251	0.00490778	0.79402	0.0254974	0.071815	0.00292747	0.0936039	0.053834	0.050299	0.00488423	0.125952	0.00937673	0.217282	0.0160432	0.00875974	0.0022085	0.0283172	0.0652009	0.00484857	0.0266956	0.0207097	0.0253698	0.0140518	0.0074508	0.0536901	0.46586	0.354409	0.0303123	0.0620024	0.0243417	0.0440906	0.0189835	0.588119	0.352984	0.0269307	0.0203678	0.0115983	0.074549	0.0817121	0.243879	0.0306437	0.349046	0.62031
22	33	SBSK2 (Lemon Thai)	22-THC	C3-THC	0.000548734	0.0501519	0.00507342	0.00502278	0.794468	0.0263215	0.0725209	0.00278314	0.0949656	0.0555326	0.0500434	0.00471983	0.142772	0.00994328	0.224844	0.0139641	0.00715256	0.00248607	0.0304705	0.0620177	0.00406706	0.0219697	0.0159818	0.0221928	0.0125318	0.0073864	0.0463803	0.31542	0.404018	0.033648	0.112806	0.0372791	0.0689906	0.0278383	0.608415	0.318636	0.0277024	0.0235471	0.0217002	0.0741932	0.0798964	0.245342	0.0290819	0.341905	0.629013
22	34	SBSK2 (Lemon Thai)	22-THC	C3-THC	0.00046789	0.0538586	0.00432596	0.00475067	0.800475	0.0171711	0.0860359	0.00327859	0.108991	0.0573624	0.0609046	0.0054765	0.108396	0.00885421	0.189135	0.0188778	0.0086888	0.00271244	0.0331081	0.0641607	0.00466875	0.0233797	0.0193716	0.027439	0.0159278	0.00933066	0.051623	0.456469	0.355899	0.0273393	0.0706265	0.025712	0.0411717	0.0227828	0.600305	0.33781	0.0227394	0.0216711	0.0174742	0.11836	0.102329	0.34442	0.0329442	0.349651	0.617405
23	27	Super Sherbet	23-THC	C3-THC	0	0.0418599	0.00243985	0.00508271	0.786965	0.0432447	0.0403808	0.0119662	0.0581858	0.144787	0.292353	0	0.00861169	0.00361692	0.00355147	0.0562682	0.0348128	0.00720909	0.0384473	0.136141	0.0237721	0.0584291	0.0572648	0	0	0	0.0202736	0.233984	0.290495	0.0196615	0.15638	0.200781	0.046875	0.0518229	0.188156	0.229775	0.0131198	0.344802	0.101471	0.0561384	0.0666203	0.162384	0.0270666	0.281112	0.691822
23	28	Super Sherbet	23-THC	C3-THC	0	0.0469039	0.00240613	0.00530468	0.786903	0.0379178	0.0366322	0.0107123	0.0524623	0.175492	0.277407	0	0.00722439	0.00334019	0.00705255	0.0443444	0.0297784	0.00629781	0.0337521	0.147208	0.0282093	0.0622046	0.0507866	0	0	0	0.0228918	0.204951	0.287244	0.0229706	0.213649	0.145406	0.0724799	0.0533006	0.195764	0.239716	0.0232003	0.398751	0.112696	0.0506473	0.0616754	0.148907	0.0311172	0.273623	0.69526
23	30	Super Sherbet	23-THC	C3-THC	0.000257652	0.0403126	0.00208499	0.00570788	0.804779	0.0261355	0.0352452	0.010413	0.0507472	0.177796	0.262543	0	0.00732071	0.00309615	0.0176831	0.0443215	0.030331	0.00695047	0.0344417	0.147561	0.029014	0.0600884	0.0571296	0	0	0	0.0220473	0.19906	0.291928	0.0297806	0.203174	0.170063	0.0542712	0.0517241	0.188204	0.211913	0.0158056	0.419289	0.112688	0.0582069	0.0564526	0.136328	0.0355615	0.285953	0.678486

## Sheet: Full profile Absolute values
Strain number	Plant number	Strain	Strain	Three clusters	Total CBDV	Total CBG	Total CBD	Total THCV	Total THC	Total CBC	T1	T2	T4	T5	T10	T11	T12	T14	T15	T17	T18	T21	T23	T31	T33	T34	T37	T41	T43	T44	T45	F1 (F)	F2 (F)	F3 (F)	F4 (F)	F5 (F)	F6 (F)	F7 (F)	F1 (F)	F2 (F)	F3 (F)	F5 (F)	F7 (F)	S1	S2	S3	TRI1	TR2	TR3
1	46	Lemon Garlic OG	1-Intermediate	C2-Intermediate	0.000277882	0.00289087	0.0670111	0.000144073	0.0390084	0.00424339	0.00201021	7.57689e-05	0.000981896	0.00867564	0.00132559	4.76778e-05	3.80722e-05	3.56163e-05	4.72781e-05	0.000670593	0.000137244	5.94672e-05	0.000218377	0.000420546	7.68982e-05	0.000123167	9.78925e-05	0.0005552	0.000320008	0.000155371	0.000519005	0.000193533	0.000224942	2.26328e-05	0.000129099	0.000213626	3.59122e-05	7.95612e-05	0.000169519	0.000127433	8.32356e-06	0.000361313	0.000103517	0.00011187	0.000122931	0.000384006	6.33333e-05	0.000711391	0.00127782
1	47	Lemon Garlic OG	1-Intermediate	C2-Intermediate	0.000290286	0.00229246	0.0705296	0.000150504	0.0380459	0.00485699	0.00172942	6.03442e-05	0.000792834	0.00415038	0.00101442	9.69359e-05	0.000149358	6.08795e-05	0.000215378	0.000779585	0.000228937	8.85462e-05	0.000314679	0.00029799	5.04135e-05	8.84547e-05	4.46691e-05	0.000412459	0.000248873	0.00014369	0.000428638	0.000167797	0.000182589	1.31741e-05	9.97304e-05	0.000228005	3.73267e-05	6.40216e-05	9.81342e-05	7.89599e-05	7.26479e-06	0.000319412	0.000126717	0.000136494	0.000131266	0.000456835	7.59357e-05	0.000687786	0.00122244
1	48	Lemon Garlic OG	1-Intermediate	C2-Intermediate	0.000229002	0.00251886	0.0671561	8.37609e-05	0.0314321	0.00444871	0.0019726	6.64487e-05	0.000821062	0.005093	0.00107929	0.000102832	6.80892e-05	5.38633e-05	1.9985e-05	0.000807605	0.000230478	7.26035e-05	0.000258527	0.000269314	4.32725e-05	7.87763e-05	4.01211e-05	0.000384759	0.000233197	0.000120436	0.000356299	0.000215939	0.0002183	1.05077e-05	0.000117828	0.000229634	3.41204e-05	7.63872e-05	0.000214018	0.000144201	2.38969e-05	0.000677079	0.00017337	0.000124386	0.000129343	0.000433859	6.59236e-05	0.000630322	0.00122289
1	50	Lemon Garlic OG	1-Intermediate	C2-Intermediate	0.000200992	0.00207271	0.0524948	7.35159e-05	0.0334806	0.00384915	0.0021632	7.54262e-05	0.00096472	0.007976	0.00152788	7.23455e-05	6.77159e-05	4.76927e-05	3.34497e-05	0.000767907	0.000175776	7.65587e-05	0.000270504	0.000305491	5.25392e-05	8.7163e-05	6.01415e-05	0.000444525	0.000275499	0.00014341	0.000427539	0.000164059	0.000190201	1.69636e-05	0.000125949	0.000203331	3.85747e-05	7.866e-05	0.000283288	0.000311534	2.09494e-05	0.000369792	0.000118988	0.000120356	0.00013816	0.00043282	7.1386e-05	0.0007067	0.00128015
2	91	Royal Medic	2-Intermediate	C2-Intermediate	0.0003515	0.00223912	0.0652839	0.000215085	0.0388664	0.00409968	0.000244666	5.7597e-05	0.00035577	0.00461196	0.0013157	0.000183284	7.11008e-05	5.71108e-05	9.17775e-05	0.000399667	0.00019687	6.5036e-05	0.000221723	0.000895138	7.90848e-05	0.000252345	4.37611e-05	0.000996723	0.000531144	0.000228866	0.000989548	0.000119564	0.000187557	1.75727e-05	3.90505e-05	0.000159648	2.96325e-05	6.2366e-05	0.000381861	0.000362392	1.55981e-05	0.000528225	0.000193745	0.000137355	0.000121022	0.000398805	4.62429e-05	0.000563489	0.00104531
2	93	Royal Medic	2-Intermediate	C2-Intermediate	0.000366154	0.00160295	0.0827567	0.000224052	0.0527798	0.00383938	0.000254004	6.0985e-05	0.000405247	0.00592573	0.00140386	0.000179561	8.32099e-05	4.95048e-05	0.000178617	0.000490324	0.00019276	6.51246e-05	0.000230448	0.00082491	7.558e-05	0.000232716	3.83455e-05	0.000953763	0.000503988	0.000234038	0.000991734	0.000117053	0.000198163	1.00639e-05	4.08546e-05	0.00010603	3.03115e-05	5.15176e-05	0.000345332	0.000655301	5.09098e-05	0.00052144	0.000204114	0.000126709	0.000121203	0.000415678	4.96803e-05	0.000614707	0.00114472
2	95	Royal Medic	2-Intermediate	C2-Intermediate	0.000409518	0.00231955	0.081452	0.000276415	0.0532723	0.00448083	0.000249038	5.19561e-05	0.000345365	0.0035711	0.00125663	0.000289903	0.000133867	7.82499e-05	0.000372777	0.000484646	0.000199373	6.68913e-05	0.000261624	0.00091945	8.56653e-05	0.000266356	4.01589e-05	0.00103817	0.000534479	0.000270584	0.0010854	0.000135778	0.000192314	1.8611e-05	4.16699e-05	0.000183301	2.90285e-05	6.63675e-05	0.00010196	0.000181341	1.52881e-05	0.000428185	0.000202744	0.000151567	0.000132274	0.000462083	5.50465e-05	0.000641116	0.00113015
3	77	Blue Hawaiian	3-CBD	C1-CBD	0.000420286	0.0050877	0.134357	7.87789e-05	0.00575252	0.00768701	0.00212153	6.42614e-05	0.000879661	0.00552132	0.00116314	6.37869e-05	0.000114445	8.09786e-05	0.000135143	0.000267311	0.000173904	7.26354e-05	0.000237649	0.000273251	5.26449e-05	8.06685e-05	4.59241e-05	0.000937202	0.000473178	0.000326737	0.000995423	0.000307768	0.000402628	3.14241e-05	5.6375e-05	0.000224912	2.58925e-05	5.9082e-05	0.000847816	0.00125675	9.38378e-05	0.000659672	0.000216225	0.00011651	0.000109439	0.000412744	3.79428e-05	0.000572302	0.000790664
3	78	Blue Hawaiian	3-CBD	C1-CBD	0.000353656	0.0022432	0.0949883	0	0.00420398	0.00475932	0.00268318	7.61704e-05	0.00112517	0.00755328	0.0012276	9.25406e-05	9.21094e-05	8.64774e-05	7.26869e-05	0.000211476	0.000164443	6.17566e-05	0.000200901	0.000260581	4.90956e-05	7.53682e-05	3.84789e-05	0.000844596	0.000418349	0.000275581	0.000700119	0.000679751	0.000733618	5.09522e-05	0.000110532	0.000515468	3.00816e-05	9.50253e-05	0.000750761	0.000791995	7.0285e-05	0.00135053	0.000344748	0.000115772	0.000118228	0.000414573	3.83861e-05	0.000557227	0.000806312
3	79	Blue Hawaiian	3-CBD	C1-CBD	0.000326549	0.00324414	0.114861	7.30861e-05	0.0045317	0.00619821	0.00183686	5.79083e-05	0.000750262	0.00457927	0.000856232	6.42471e-05	7.75903e-05	9.62396e-05	2.89855e-05	0.000278335	0.000160771	6.70682e-05	0.000209784	0.000283191	4.98188e-05	8.14969e-05	3.90451e-05	0.000704607	0.000403833	0.000286772	0.000848918	0.000664218	0.000639436	4.6108e-05	0.000172399	0.00054996	3.43129e-05	9.56712e-05	0.000717802	0.000941709	6.30957e-05	0.00102655	0.000292911	0.000108875	0.000108159	0.000347751	4.54229e-05	0.000634179	0.000873297
3	80	Blue Hawaiian	3-CBD	C1-CBD	0.000322192	0.00351743	0.111011	7.21111e-05	0.00480519	0.00613326	0.00222229	6.19964e-05	0.00087868	0.00456594	0.000851932	5.63163e-05	7.4733e-05	7.53779e-05	2.89881e-05	0.000238044	0.000149077	6.48925e-05	0.000197121	0.000269243	5.85344e-05	7.72427e-05	5.30776e-05	0.000920722	0.000575833	0.000390709	0.00119894	0.000410085	0.000434174	3.58417e-05	7.54073e-05	0.000309542	2.5834e-05	6.88906e-05	0.00103603	0.0012692	9.60761e-05	0.000931748	0.000218787	0.000110652	0.000107208	0.000400715	2.86562e-05	0.000522289	0.000606405
4	66	Kandy Kush	4-CBD	C1-CBD	0.000526821	0.00308685	0.0924885	8.49437e-05	0.00525649	0.00487356	0.00149479	5.24048e-05	0.000638773	0.00496806	0.00103422	9.79083e-05	3.77248e-05	4.12942e-05	0	0.00021171	0.000136028	4.88817e-05	0.000160506	0.000714937	7.86141e-05	0.000226011	5.16343e-05	0.00063986	0.000382542	0.00021119	0.00143268	0.000445533	0.000248511	1.93966e-05	5.47806e-05	3.66771e-05	2.95063e-05	2.04545e-05	0.00129011	0.000665816	5.37296e-05	7.35939e-05	1.9625e-05	0.000135042	0.000119671	0.000530509	5.3469e-05	0.000494501	0.000957244
4	67	Kandy Kush	4-CBD	C1-CBD	0.000517642	0.0025832	0.0805943	8.34637e-05	0.00436999	0.00450612	0.00134044	4.54243e-05	0.0005707	0.00408524	0.000876419	9.27912e-05	3.87419e-05	4.91297e-05	0	0.000254201	0.000135912	5.08194e-05	0.000169154	0.000761277	9.37911e-05	0.000241564	6.5017e-05	0.000660833	0.000414992	0.00020331	0.00156739	0.00110338	0.000441422	2.97855e-05	7.58936e-05	4.99206e-05	3.76489e-05	1.46545e-05	0.00231453	0.00116884	5.86047e-05	0.000169186	3.22093e-05	0.000130294	0.000120409	0.000373274	4.58847e-05	0.000446189	0.00117178
4	68	Kandy Kush	4-CBD	C1-CBD	0.000466403	0.00220462	0.0796631	7.52021e-05	0.00427644	0.004531	0.00161876	5.0185e-05	0.000683516	0.00532758	0.00111154	0.000108258	5.7442e-05	4.85723e-05	0	0.000232884	0.000137763	5.10412e-05	0.000170805	0.000786749	9.28644e-05	0.000252157	6.43546e-05	0.000696654	0.000435638	0.000237333	0.00171901	0.000649426	0.000291802	2.00792e-05	4.66931e-05	3.24356e-05	2.82772e-05	1.67525e-05	0.000498421	0.000428808	2.23757e-05	3.23204e-05	1.4562e-05	0.00014077	0.000122204	0.000453898	3.68254e-05	0.000503376	0.000977323
4	69	Kandy Kush	4-CBD	C1-CBD	0.000515797	0.00331003	0.104201	7.29661e-05	0.00466122	0.00484422	0.00119835	4.03403e-05	0.000502386	0.00360269	0.000775778	8.99953e-05	3.61991e-05	5.33407e-05	0	0.000254071	0.000143172	5.91155e-05	0.000170057	0.000625006	7.55286e-05	0.000204713	4.48306e-05	0.000554265	0.000379167	0.000164797	0.00142113	0.00075413	0.000323846	2.64056e-05	4.01318e-05	3.46646e-05	2.96627e-05	1.31446e-05	0.000730958	0.000493575	2.97897e-05	2.79206e-05	1.53037e-05	0.000132648	0.000130622	0.000465681	5.02199e-05	0.000483417	0.00100001
4	70	Kandy Kush	4-CBD	C1-CBD	0.000450591	0.00313311	0.108088	8.44595e-05	0.00464434	0.00441174	0.00184204	6.36659e-05	0.000768416	0.00549548	0.00117522	9.97721e-05	3.96463e-05	5.54848e-05	0	0.000311126	0.000188173	7.84691e-05	0.000203897	0.000796862	9.94914e-05	0.000253792	7.60041e-05	0.000798665	0.000524123	0.000233753	0.00199232	0.000426909	0.000201464	1.81638e-05	4.15512e-05	3.05105e-05	2.71864e-05	1.11595e-05	0.0012266	0.000663978	4.07348e-05	5.40335e-05	2.02476e-05	0.000130265	0.000123986	0.000384057	4.42896e-05	0.000533866	0.00101362
5	81	Special	5-CBD	C1-CBD	0.000425015	0.00157769	0.0936042	7.96654e-05	0.00382179	0.00395172	0.00125034	4.11321e-05	0.000507597	0.00336967	0.000788032	9.35856e-05	5.95905e-05	4.81469e-05	6.00937e-05	0.000199185	0.000150757	5.67092e-05	0.000158631	0.000837779	9.90438e-05	0.000264186	0.000102094	0.000902696	0.000448946	0.000309464	0.001811	0.00045543	0.000212651	2.12534e-05	4.67108e-05	2.62748e-05	2.9311e-05	1.54146e-05	0.00157946	0.000713243	2.3068e-05	4.55534e-05	2.20194e-05	0.000131549	0.000122032	0.000425758	3.03439e-05	0.000448481	0.000796693
5	83	Special	5-CBD	C1-CBD	0.000452371	0.00248694	0.0839527	7.29395e-05	0.00408381	0.00445864	0.00127441	3.977e-05	0.000511525	0.00357999	0.000750922	8.15584e-05	4.51559e-05	3.78686e-05	7.85061e-05	0.000169882	0.000117531	4.65718e-05	0.000128776	0.000654942	7.94464e-05	0.000208034	6.86704e-05	0.000752178	0.0004368	0.000206117	0.00179749	0.000524642	0.000252349	1.73169e-05	4.29936e-05	6.23408e-05	2.86624e-05	1.21815e-05	0.00158599	0.000801985	6.66931e-05	5.37118e-05	2.02461e-05	0.000117504	0.00011694	0.000416257	3.95475e-05	0.000493416	0.000866752
5	84	Special	5-CBD	C1-CBD	0.000451835	0.00285715	0.100027	7.28531e-05	0.00375951	0.00451726	0.000922041	3.10081e-05	0.000394117	0.00275927	0.000584801	8.07923e-05	5.39466e-05	6.21154e-05	8.35792e-05	0.000287496	0.000168422	6.63229e-05	0.000203858	0.00080339	0.00010455	0.000260078	7.92628e-05	0.000806598	0.000400952	0.000287842	0.00191795	0.000676725	0.000309825	4.21053e-05	5.02924e-05	4.21053e-05	2.73684e-05	1.69591e-05	0.00220447	0.00118263	7.18228e-05	0.000129887	2.94986e-05	0.000112609	0.000100954	0.000364259	3.31109e-05	0.000420564	0.00105554
6	41	NN	6-CBD	C1-CBD	0.000561589	0.00463857	0.138421	7.94439e-05	0.00541362	0.0079915	0.0016755	4.857e-05	0.000741263	0.00680405	0.000814602	5.45748e-05	0.00054686	5.17442e-05	9.06534e-05	0.000458105	9.85871e-05	4.17942e-05	0.000153459	0.000333201	2.09699e-05	9.8945e-05	8.52036e-05	0.000365887	0.000209521	0.000142549	7.1231e-05	0.000225591	0.000311811	2.75197e-05	3.90945e-05	0.00016748	2.75197e-05	5.96457e-05	0.000531948	0.000740618	6.1639e-05	0.000400119	0.000120546	0.000119926	0.000106963	0.000407975	2.9226e-05	0.000522502	0.000728697
6	42	NN	6-CBD	C1-CBD	0.000581339	0.00427712	0.128001	7.32534e-05	0.00550572	0.00775423	0.00120885	3.6205e-05	0.000531684	0.00515949	0.000900211	7.0858e-05	0.000607384	7.06086e-05	0.000239417	0.000335324	7.99733e-05	3.39944e-05	0.000127295	0.000283885	1.8435e-05	8.31653e-05	5.95125e-05	0.000296763	0.000175543	0.00010781	5.62476e-05	0.000238428	0.000322283	2.21658e-05	3.38937e-05	0.000154808	4.04613e-05	5.21892e-05	0.000119513	0.000140726	0	0.000276816	0.000118354	0.000123604	0.000115032	0.000436794	3.05334e-05	0.000493911	0.000714944
6	43	NN	6-CBD	C1-CBD	0.000498904	0.00332549	0.105655	8.04424e-05	0.00497794	0.00702383	0.00131117	3.995e-05	0.000598355	0.0071122	0.000800093	6.59765e-05	0.000555105	3.88358e-05	7.0476e-05	0.000417565	0.000112734	3.50551e-05	0.000134258	0.000346694	2.15976e-05	0.000106021	8.51849e-05	0.000336467	0.000200504	0.000105704	7.10898e-05	0.000182332	0.000253828	2.07303e-05	4.18139e-05	0.000117668	2.60306e-05	4.04005e-05	0.000100118	0.000148174	1.53121e-05	0.000231331	0.00014947	0.000128274	0.000120262	0.000426198	2.25115e-05	0.00049343	0.000634378
6	45	NN	6-CBD	C1-CBD	0.000502848	0.00362663	0.11559	8.10783e-05	0.00473287	0.00665272	0.00102981	3.24898e-05	0.000447013	0.00424514	0.000711734	4.90759e-05	0.000379103	4.078e-05	6.54278e-05	0.000451537	8.55989e-05	3.79503e-05	0.000124416	0.000222703	2.25917e-05	6.58413e-05	5.56412e-05	0.000262249	0.000162989	8.90792e-05	4.82181e-05	0.000233029	0.000305115	2.42665e-05	5.35289e-05	0.000144885	2.74782e-05	4.8295e-05	0.000304149	0.000427301	4.65824e-05	0.000408337	0.000164994	0.00015003	0.000151418	0.000461093	4.92662e-05	0.000600854	0.000956674
8	71	Treat	8-CBD	C1-CBD	0.000330229	0.00276157	0.11673	7.39098e-05	0.00407332	0.00622143	0.00228024	7.36113e-05	0.000966388	0.0056178	0.0010922	9.5942e-05	7.53204e-05	9.25242e-05	5.26256e-05	0.000322499	0.000192826	6.78731e-05	0.000217351	0.000246972	4.96773e-05	7.22565e-05	3.49341e-05	0.000829643	0.000545295	0.000222236	0.000841456	0.000614127	0.000625762	5.23546e-05	0.000138425	0.000597626	3.68025e-05	0.000111476	0.000451071	0.000423949	1.34417e-05	0.000976963	0.00031249	0.000132581	0.000100277	0.000432687	3.6245e-05	0.000477963	0.000724568
8	73	Treat	8-CBD	C1-CBD	0.000359525	0.00256303	0.119141	8.04667e-05	0.00377976	0.00540286	0.00160682	5.00085e-05	0.000657025	0.00416107	0.000703029	6.35183e-05	5.65161e-05	9.95026e-05	5.34088e-05	0.000237715	0.00014298	6.63522e-05	0.000201719	0.000318816	4.69257e-05	9.14598e-05	3.2695e-05	0.0007511	0.000462193	0.000216262	0.000858433	0.000855855	0.000866745	6.05386e-05	0.000122248	0.000767799	2.9274e-05	0.000140867	0.000356789	0.000309345	9.34505e-06	0.00090012	0.000285863	0.000124654	9.9813e-05	0.00041115	3.2329e-05	0.000515069	0.00076753
8	74	Treat	8-CBD	C1-CBD	0.000383149	0.0049463	0.117776	8.57541e-05	0.00517732	0.00690706	0.00206477	6.58692e-05	0.000820579	0.00611404	0.000889528	5.12984e-05	3.36104e-05	0.000100278	2.42731e-05	0.000260488	0.000145635	7.36179e-05	0.00019698	0.000337656	4.49338e-05	9.4372e-05	4.01768e-05	0.000769219	0.000422328	0.00029267	0.000954793	0.000665558	0.000645606	4.92874e-05	9.94062e-05	0.000605226	3.36105e-05	0.000107482	0.00021904	0.00020594	9.67742e-06	0.000669158	0.000251967	0.000141933	0.000134044	0.000447359	4.06887e-05	0.000569547	0.000829807
8	75	Treat	8-CBD	C1-CBD	0.000362626	0.00359265	0.111324	8.11606e-05	0.00545943	0.00666945	0.00200824	5.8557e-05	0.000811525	0.00464471	0.00076638	8.06928e-05	3.40279e-05	9.73523e-05	2.25872e-05	0.000184959	0.0001447	6.16816e-05	0.00017939	0.000305449	5.25119e-05	8.5725e-05	4.67781e-05	0.000923131	0.000514219	0.000334504	0.00122314	0.000571429	0.000552342	4.57845e-05	0.000145667	0.000461593	2.69321e-05	8.26698e-05	0.000187011	0.000209396	6.75089e-06	0.000791867	0.000289933	0.000105716	9.25241e-05	0.000305867	3.18235e-05	0.000632286	0.000789668
9	36	High	9-Intermediate	C2-Intermediate	0.000454919	0.00618312	0.098209	0.00031491	0.0413677	0.00646384	0.000286071	7.38688e-05	0.000509864	0.00660861	0.00146296	8.76856e-05	5.58373e-05	6.66633e-05	4.62361e-05	0.000353486	0.000223396	5.95697e-05	0.000289449	0.00125741	5.59344e-05	0.000363156	5.99248e-05	0.00049425	0.000267198	0.000145763	0.000878924	0.000351079	0.000343311	3.04825e-05	0.000225971	0.000324127	3.55434e-05	8.67399e-05	0.00104394	0.00101681	6.67314e-05	0.00176413	0.000384433	0.000107435	0.000131763	0.00034477	4.8588e-05	0.000613005	0.00129063
9	37	High	9-Intermediate	C2-Intermediate	0.000486431	0.00479749	0.0899263	0.000282431	0.0431529	0.00586596	0.000304798	6.20984e-05	0.000366339	0.00389643	0.00121867	5.0189e-05	0.000188156	0.000121493	0.000305251	0.000396027	0.000250036	7.48835e-05	0.000280436	0.00100046	5.57318e-05	0.00029551	5.16788e-05	0.000553522	0.000304197	0.000172267	0.000831157	0.000345012	0.000309191	1.70856e-05	0.000266182	0.000265711	3.74705e-05	5.13747e-05	0.000844774	0.000959739	6.35392e-05	0.00137185	0.000308314	0.000136182	0.000155728	0.000447936	5.42952e-05	0.00059464	0.00122196
9	38	High	9-Intermediate	C2-Intermediate	0.000521231	0.0079447	0.100698	0.000302637	0.044766	0.00732783	0.000287565	7.85599e-05	0.000456603	0.00566282	0.00175166	0.000120064	8.01067e-05	8.21696e-05	5.95126e-05	0.000391156	0.000276426	7.09448e-05	0.000345124	0.00113504	6.34369e-05	0.000340425	0.000101615	0.00064706	0.000347533	0.000185305	0.000965475	0.000210435	0.000338133	2.41271e-05	0.000229973	0.000149823	4.73127e-05	7.19106e-05	0.000438732	0.00071162	5.59859e-05	0.000554577	0.000212207	0.000127037	0.000136695	0.000398272	4.39329e-05	0.000582228	0.000982936
9	39	High	9-Intermediate	C2-Intermediate	0.00046351	0.0066556	0.0931712	0.000312858	0.0428827	0.00634553	0.000247615	6.38071e-05	0.000363826	0.00522259	0.00168506	8.9033e-05	0.00013025	7.55334e-05	8.23571e-05	0.000338999	0.000200504	5.49909e-05	0.000249163	0.00127292	6.18141e-05	0.000370547	4.44687e-05	0.000487311	0.000271536	0.00014962	0.000955174	0.000257449	0.00026329	1.28725e-05	0.000193325	0.00020584	3.23004e-05	5.13707e-05	0.000907425	0.000975174	6.99536e-05	0.00122831	0.0002471	0.00012861	0.000154311	0.000445289	6.30687e-05	0.000694345	0.00136493
9	40	High	9-Intermediate	C2-Intermediate	0.000373385	0.00411318	0.0971593	0.000310164	0.0458794	0.00613979	0.000223702	5.93966e-05	0.000361505	0.00431632	0.00108679	8.84109e-05	6.6851e-05	8.46516e-05	3.23969e-05	0.000317866	0.000191034	5.62287e-05	0.00024866	0.00112999	6.5947e-05	0.000369874	6.73196e-05	0.000543015	0.000299214	0.000174506	0.00111636	0.000244292	0.000231509	1.68882e-05	0.000176388	0.000212627	3.15481e-05	4.77326e-05	0.000484196	0.000806002	9.81278e-05	0.000730011	0.000242841	0.000104424	0.000144865	0.000365117	5.44711e-05	0.000680584	0.00120132
10	102	CB7	10-CBD	C1-CBD	0.000345053	0.00227528	0.133166	7.72275e-05	0.00690708	0.00616206	0.00276738	7.49365e-05	0.00110304	0.00512594	0.000913239	4.54509e-05	0.000169402	5.08042e-05	0.000366068	0.00026244	0.000189889	7.43975e-05	0.000265491	0.000342006	4.82016e-05	0.000102241	3.7451e-05	0.000289604	0.000143538	0.000112537	0.000628389	0.000310631	0.00035	2.71028e-05	5.94626e-05	0.000231659	3.52804e-05	4.55607e-05	0.000581141	0.000808265	6.67055e-05	0.000639464	0.000217113	0.000141808	0.000154969	0.000517023	6.20659e-05	0.000784642	0.00151047
10	103	CB7	10-CBD	C1-CBD	0.0003634	0.00231492	0.129165	8.13339e-05	0.00519577	0.0059804	0.00341391	9.34494e-05	0.00139139	0.0090257	0.0013803	5.93465e-05	0.00014996	5.03853e-05	0.000256955	0.000331795	0.00020872	7.84185e-05	0.000277646	0.000337988	5.05518e-05	9.57109e-05	3.17558e-05	0.000258351	0.000128849	9.51684e-05	0.000556952	0.000580387	0.00058677	5.04836e-05	0.000127776	0.000583172	2.59961e-05	0.000124062	0.00046215	0.000517991	3.25935e-05	0.000978972	0.000396379	0.0001344	0.00012375	0.000481044	4.56378e-05	0.000617783	0.0013926
10	104	CB7	10-CBD	C1-CBD	0.000272107	0.00180977	0.0942097	7.55644e-05	0.00422148	0.00407964	0.00270573	6.84072e-05	0.00106731	0.00460428	0.000873347	4.2117e-05	8.45099e-05	3.44699e-05	0.000132662	0.000195266	0.000152199	5.74573e-05	0.000202547	0.000313836	4.74187e-05	9.14629e-05	3.74166e-05	0.000215435	0.000107619	8.95744e-05	0.00054689	0.000443422	0.000436902	3.14105e-05	0.000101699	0.000350849	2.70249e-05	7.75188e-05	0.000121926	0.000146241	8.69225e-06	0.000455873	0.000226703	0.000154509	0.000151924	0.000548095	5.74446e-05	0.000802267	0.00143612
10	105	CB7	10-CBD	C1-CBD	0.000273217	0.00128422	0.112668	7.58725e-05	0.00331646	0.00418149	0.00302617	7.53074e-05	0.00115778	0.00574354	0.000991648	4.87988e-05	7.35019e-05	4.28461e-05	9.16504e-05	0.000235873	0.000156072	6.7918e-05	0.000209311	0.000315308	5.86554e-05	8.82978e-05	4.61297e-05	0.000306154	0.00016117	0.000125061	0.000833542	0.000331838	0.000324815	2.53999e-05	6.16855e-05	0.00028057	2.59852e-05	5.75888e-05	0.000202282	0.000255899	1.89168e-05	0.000729284	0.000257408	0.000153445	0.000145586	0.000538312	4.28286e-05	0.000644917	0.00112497
11	106	33°	11-THC	C3-THC	0.000135987	0.00281165	0.00111009	0.00382849	0.119027	0.00609101	0.00191678	8.01823e-05	0.000698259	0.00605734	0.00110275	0	0.00126171	6.71039e-05	7.87788e-05	0.000369478	0.000172001	7.47488e-05	0.000217689	0.000754022	0.000153886	0.000275997	0.000110731	0	0	0	0.000218348	0	0	0	0.00020225	0.000817843	3.18852e-05	5.48099e-05	0	0	0	0.0022727	0.00022888	0.000113553	9.69546e-05	0.000380366	7.9386e-05	0.000645352	0.00183748
11	107	33°	11-THC	C3-THC	0.000216041	0.00367523	0.000425524	0.00426867	0.13594	0.00682062	0.00234553	9.45973e-05	0.000846093	0.00749923	0.0012501	0	0.00162782	7.2087e-05	5.41783e-05	0.000458514	0.000188117	8.18203e-05	0.000249625	0.00112659	0.000235678	0.000413368	0.000162801	0	0	0	0.000326738	0	0	0	0.000187737	0.000812302	3.28718e-05	6.53877e-05	0	0	0	0.00290802	0.000308726	0.000136097	0.000116066	0.000436688	7.64116e-05	0.000597578	0.00167321
11	108	33°	11-THC	C3-THC	6.8585e-05	0.00311393	0.000634115	0.0038618	0.139522	0.00522266	0.00237412	9.19688e-05	0.000809523	0.0055736	0.00100432	0	0.001173	4.41727e-05	3.01115e-05	0.000363041	0.000157368	7.56836e-05	0.000205898	0.000997819	0.000246688	0.000365362	0.000133742	0	0	0	0.000307444	0	0	0	0.00014473	0.000407659	2.92538e-05	3.29254e-05	0	0	0	0.000894676	0.000118866	0.000129565	0.000116476	0.000431039	7.0859e-05	0.000670107	0.00169829
11	109	33°	11-THC	C3-THC	0.000131091	0.00309945	0.000539709	0.00395283	0.139476	0.00592871	0.00201484	8.15558e-05	0.000732197	0.0064157	0.00110408	0	0.00136827	8.59607e-05	7.52437e-05	0.000446445	0.000182076	8.00308e-05	0.00024656	0.00117093	0.000262299	0.000434116	0.000163075	0	0	0	0.000369141	0	0	0	0.000153822	0.000561309	2.88122e-05	4.52764e-05	0	0	0	0.00126596	0.000152434	0.000130515	0.000106714	0.000417554	7.19975e-05	0.0005239	0.00147651
11	110	33°	11-THC	C3-THC	6.19009e-05	0.00197812	0.000572316	0.00305214	0.131478	0.00522338	0.00215144	8.89021e-05	0.000785172	0.00788685	0.00136708	0	0.00177266	6.08415e-05	0.000123768	0.000445592	0.000182245	8.01669e-05	0.000252891	0.000983773	0.000212655	0.000360394	0.000129917	0	0	0	0.000269182	0	0	0	0.000199568	0.000923077	3.10832e-05	6.77002e-05	0	0	0	0.00306187	0.00030269	0.000140378	0.000104029	0.000417058	8.78605e-05	0.000575775	0.00160308
12	1	Banana Cake	12-THC	C3-THC	0	0.00747548	0.00111532	0.000713749	0.189246	0.00428142	0.00065725	0.000201292	0.000974588	0.00440592	0.00468947	0	6.67368e-05	2.56222e-05	4.70449e-05	0.00175497	0.000490909	0.000105649	0.000628272	0.006577	0.000265421	0.00199602	0.00136781	0	0	0	0.000549531	0	0	0	8.91515e-05	0.000113328	3.88222e-05	3.70787e-05	0	0	0	0.0011957	0.000352245	0.000110742	0.000135475	0.000477183	4.9212e-05	0.000585939	0.00115821
12	2	Banana Cake	12-THC	C3-THC	0	0.00692715	0.000843995	0.000629092	0.166635	0.00399191	0.000600598	0.000173755	0.000899124	0.00714665	0.00480706	0	0.00015565	6.57214e-05	0.000516552	0.00196438	0.000475129	0.000118114	0.000678577	0.00759092	0.000325482	0.00236646	0.00178642	0	0	0	0.000653314	0	0	0	8.42167e-05	0.000165842	4.00471e-05	3.59246e-05	0	0	0	0.000671883	0.00030699	0.000108553	0.000154369	0.000441804	5.55954e-05	0.000857116	0.00138588
12	3	Banana Cake	12-THC	C3-THC	0	0.00927623	0.00114301	0.000801217	0.19082	0.00476274	0.000685566	0.000204872	0.000907963	0.00590746	0.00498641	0	4.36217e-05	6.81015e-05	5.97358e-05	0.00174899	0.000448512	0.000109192	0.000697295	0.00594506	0.00032575	0.00183861	0.00131963	0	0	0	0.000473415	0	0	0	8.58347e-05	0.000185273	4.03291e-05	5.95907e-05	0	0	0	0.001412	0.000385797	0.000130289	0.000129556	0.000499975	7.10008e-05	0.000816243	0.00170285
12	5	Banana Cake	12-THC	C3-THC	0	0.008437	0.000559607	0.000631725	0.172951	0.00433253	0.000627913	0.00019333	0.000948052	0.00406808	0.00460795	0	0.000143149	6.07417e-05	0.000223545	0.00249093	0.000738794	0.000132818	0.000759106	0.00572551	0.000418486	0.00177645	0.00148345	0	0	0	0.000674147	0	0	0	9.74853e-05	0.000162554	4.56189e-05	5.48134e-05	0	0	0	0.000763489	0.000438827	0.000125136	0.000139585	0.000505042	6.07514e-05	0.000733929	0.00136979
13	111	Bananium	13-THC	C3-THC	0.000142981	0.0028014	0.000588662	0.00688501	0.166163	0.00138413	0.0007724	0.000231079	0.00110594	0.00370301	0.0057806	7.91603e-05	0.000122559	7.06557e-05	0	0.00103652	0.000563969	0.000130332	0.000720859	0.0018328	7.98179e-05	0.000572512	0.000298721	0.000599183	0.000296758	0.000216939	0.000543831	0.000159527	0.000104024	6.27219e-06	7.59763e-05	0.000135266	3.08876e-05	2.20118e-05	0.000639394	0.000657459	5.34965e-05	0.000555594	0.000156876	8.84945e-05	9.79327e-05	0.000249165	2.42094e-05	0.000273644	0.000506327
13	112	Bananium	13-THC	C3-THC	0.000116249	0.003916	0.000713785	0.00646966	0.155628	0.00130173	0.000596363	0.000174083	0.000856997	0.00428825	0.0042548	7.17304e-05	8.54909e-05	5.11057e-05	0	0.000922829	0.000432217	0.00010212	0.00055323	0.00168604	6.65413e-05	0.000492666	0.000161688	0.000442021	0.000259112	0.000189878	0.00054026	0.000203676	0.000113571	6.80485e-06	0.00012237	0.000145014	3.09738e-05	2.2761e-05	0.000242585	9.79425e-05	3.0163e-05	0.000531405	9.31677e-05	0.000121916	0.000149056	0.000331235	5.80715e-05	0.000540866	0.00108807
13	113	Bananium	13-THC	C3-THC	0.000127982	0.00300618	0.000462183	0.00526691	0.151451	0.00162731	0.000614471	0.000182831	0.000875195	0.00218243	0.00456513	8.60181e-05	6.10128e-05	9.07363e-05	0	0.000970946	0.000428553	0.000103081	0.000548796	0.00184461	8.59469e-05	0.000566024	0.000253524	0.00057559	0.000329107	0.000236244	0.000824896	0.000232485	0.000134433	7.51491e-06	0.00011332	0.000188827	3.78131e-05	2.6004e-05	0.00151676	0.00067084	5.41997e-05	0.00153471	0.000122544	0.00010462	0.000112245	0.0002745	4.34452e-05	0.000551006	0.00100258
13	114	Bananium	13-THC	C3-THC	0.000134588	0.00410595	0.000690249	0.00856699	0.174472	0.00164323	0.000633063	0.000188575	0.000920939	0.00433	0.00428323	6.71073e-05	0.00010801	6.17935e-05	0	0.000969393	0.000463484	0.000111849	0.000603342	0.00162857	7.42668e-05	0.000508018	0.000194441	0.000474359	0.000295348	0.000217953	0.000668449	0.000244941	0.000130588	6.94118e-06	6.78824e-05	0.000196941	2.89412e-05	2.92941e-05	0.00144417	0.000714632	5.65408e-05	0.00151479	0.000149583	0.00011006	0.000128837	0.000280516	4.7039e-05	0.000572926	0.00113664
13	115	Bananium	13-THC	C3-THC	0.000135403	0.00259389	0.000625944	0.00557228	0.152307	0.00137925	0.000695052	0.0002084	0.000995659	0.0020272	0.00510493	9.27321e-05	4.50958e-05	5.63317e-05	0	0.000887902	0.00047111	0.000109612	0.000592077	0.00152382	7.5929e-05	0.000449134	0.000266238	0.000482485	0.000304497	0.00022148	0.000615731	0.000164448	0.00010419	6.10807e-06	0.000103485	9.89037e-05	3.57087e-05	2.04385e-05	0.000480622	0.000524252	4.46662e-05	0.00048419	0.000106025	0.000120829	0.000148736	0.000353292	4.63021e-05	0.000562887	0.000817799
14	96	Burmese Blueberry	14-THC	C3-THC	0.000125278	0.0070852	0.000389054	0.000385442	0.0878701	0.00281456	0.000855558	3.47543e-05	0.000591783	0.00040102	0.000581138	0.000127532	0.000303171	0.000148435	0.000567984	0.000378674	0.000193596	7.10341e-05	0.000477419	0.001105	5.15876e-05	0.00042808	7.51542e-05	0.00032302	0.000160561	0.000135276	0.000521983	0.000174457	0.000252484	2.07298e-05	0.000167352	8.2104e-05	3.55202e-05	1.42081e-05	0.000244984	0.000290713	2.11599e-05	0.000160815	4.24373e-05	0.000104392	0.000135619	0.000329129	5.30043e-05	0.00062699	0.00157256
14	98	Burmese Blueberry	14-THC	C3-THC	0.000134301	0.00656606	0.000485003	0.000346055	0.105767	0.00239644	0.0020011	7.3472e-05	0.00123924	0.00045792	0.0011354	0.000145085	0.000924712	0.000145093	0.00185885	0.00052749	0.000283678	0.000102268	0.000710476	0.00144422	6.52069e-05	0.000565992	0.000125598	0.000483238	0.000226975	0.000184597	0.000662549	0.000383365	0.000372482	2.50096e-05	0.000181088	7.69973e-05	3.90197e-05	8.33655e-06	0.00052615	0.000489107	3.40936e-05	0.000208573	3.56272e-05	0.00011735	0.000158729	0.000443265	4.83604e-05	0.000697334	0.00153752
14	99	Burmese Blueberry	14-THC	C3-THC	6.63351e-05	0.00877965	0.000412012	0.000408187	0.0971549	0.00230023	0.0018712	6.72986e-05	0.00114453	0.000401739	0.00112125	0.000105072	0.00101671	0.0001379	0.00119908	0.000525376	0.000253049	8.95891e-05	0.000591812	0.0013653	6.67445e-05	0.000527348	0.000137887	0.000437424	0.000227116	0.000169581	0.000625549	0.000159913	0.000201928	1.3454e-05	0.000253501	4.56727e-05	3.83556e-05	2.47836e-05	0.000408778	0.000303915	2.28944e-05	0.000232503	4.08066e-05	0.000112045	0.000173649	0.000416018	5.26085e-05	0.000740663	0.00134333
15	11	Divine Banana	15-THC	C3-THC	0	0.00498591	0.0005466	0.00101538	0.149643	0.0041714	0.00129799	0.000346538	0.00203089	0.00211246	0.00856895	8.16142e-05	0.00122036	0.000125152	9.28321e-05	0.00221837	0.00116878	0.000226465	0.00119401	0.00405459	0.00114547	0.00128407	0.00151865	0	0	0	0.000721287	6.38792e-05	8.1417e-05	1.06852e-05	9.07085e-05	8.23461e-05	5.55168e-05	2.85714e-05	9.05437e-05	0.000101537	2.00946e-05	0.000354019	0.000163948	0.00014386	0.000160391	0.000449722	7.18244e-05	0.000776658	0.00188934
15	12	Divine Banana	15-THC	C3-THC	0	0.00947082	0.000675265	0.000827291	0.163037	0.00288269	0.00131333	0.000340788	0.00161137	0.00102616	0.00609916	5.64727e-05	0.000542607	0.000101016	0.000342593	0.00119055	0.000939356	0.000208933	0.00102373	0.00148615	5.34463e-05	0.00044776	0.000835744	0	0	0	0.000533577	0.000125548	0.000106417	1.17178e-05	5.18932e-05	5.90674e-05	3.32403e-05	1.32722e-05	0.00024613	0.00017446	2.88802e-05	0.000258743	5.87033e-05	0.000101648	0.000120263	0.000374599	4.23602e-05	0.000494577	0.000879629
15	13	Divine Banana	15-THC	C3-THC	0	0.0044051	0.000410148	0.000985572	0.156173	0.00430006	0.00143156	0.00033463	0.00187334	0.00307744	0.00959219	9.31982e-05	0.00135858	0.000170578	0.000157286	0.00270589	0.00117921	0.000202209	0.00108482	0.00493254	0.00115234	0.00142161	0.00140191	0	0	0	0.000875917	9.24419e-05	9.74419e-05	1.05814e-05	0.000114767	8.45349e-05	4.43023e-05	2.97674e-05	9.26366e-05	9.09739e-05	1.69834e-05	0.00032791	0.000146793	0.000143842	0.000146348	0.00046288	5.48216e-05	0.000683254	0.00162821
15	14	Divine Banana	15-THC	C3-THC	0	0.0108971	0.000625451	0.000862046	0.15997	0.00362924	0.00175003	0.000377293	0.00178483	0.00152554	0.00799991	6.699e-05	0.000579603	0.000177006	0.000226449	0.00170665	0.00121815	0.000258013	0.00122239	0.00186612	6.94687e-05	0.000585763	0.000847738	0	0	0	0.000666704	0.00015099	0.000125611	1.22235e-05	6.97322e-05	7.22934e-05	2.65425e-05	1.82771e-05	0.0004	0.000331554	2.27758e-05	0.000472123	9.83393e-05	0.000107297	0.000114005	0.000415951	5.97646e-05	0.000472972	0.00136937
16	21	Granddaddy Purple	16-THC	C3-THC	0	0.0108257	0.000549167	0.000167013	0.0862011	0.00386617	0.00240581	9.53268e-05	0.00167187	0.000631023	0.00151016	0.000139196	0.00108355	0.000132456	0.00433239	0.000545423	0.000287241	7.37506e-05	0.000526503	0.00123949	4.10969e-05	0.000475863	8.42496e-05	0.000376895	0.000207707	0.000124969	0.000457059	0.000132577	0.000197654	1.83462e-05	0.000239538	3.81923e-05	4.39615e-05	1.8e-05	0.000206981	0.00023319	3.46334e-05	0.000109516	3.40484e-05	0.000116513	0.00016887	0.000414486	4.43777e-05	0.000659502	0.00117857
16	23	Granddaddy Purple	16-THC	C3-THC	0	0.013396	0.000538391	0.000543916	0.0929024	0.00355957	0.00254998	9.65323e-05	0.00166058	0.000614278	0.0016692	0.000124275	0.00177596	0.00010583	0.00457141	0.000480741	0.000234642	7.86012e-05	0.000568555	0.00139697	5.63872e-05	0.000547319	0.000120163	0.000421352	0.000223235	0.000133603	0.000551607	0.000150237	0.00020588	1.46803e-05	0.000199842	3.36227e-05	4.51066e-05	8.64246e-06	0.000159323	0.000238159	1.58143e-05	6.65618e-05	3.04485e-05	0.000110629	0.000151277	0.000421612	5.10117e-05	0.000674679	0.00156248
16	25	Granddaddy Purple	16-THC	C3-THC	0	0.0134805	0.000480123	7.66724e-05	0.0887882	0.00364991	0.00231559	9.18827e-05	0.00154361	0.000530949	0.00166961	0.000134783	0.00122863	0.000121916	0.00382994	0.000467629	0.000274692	8.7221e-05	0.00064999	0.00140967	4.95281e-05	0.000551808	9.22615e-05	0.000489653	0.000232362	0.000136375	0.00061438	0.000153477	0.000208291	1.82711e-05	0.00010833	4.07859e-05	3.73674e-05	1.10806e-05	0.000229563	0.000222426	2.3869e-05	0.000139938	3.55694e-05	0.000129278	0.000153378	0.000392385	4.50164e-05	0.00062902	0.00129924
18	86	Lemon Sorbet	18-THC	C3-THC	6.38968e-05	0.000932879	0.000461502	0.000137596	0.0630931	0.00181881	0.000300313	7.26084e-05	0.000380523	0.000580421	0.00207856	0.000102617	0.000552423	9.94514e-05	2.01891e-05	0.000316007	0.000278021	6.1076e-05	0.000258342	0.00219441	6.22496e-05	0.000615771	0.000544724	0.000471881	0.000238724	0.000158602	0.00113562	0.000171107	0.000201225	2.02767e-05	6.40316e-05	7.36364e-05	3.42688e-05	2.11067e-05	0.000473546	0.000575737	3.83665e-05	0.000250398	5.1992e-05	0.00011989	0.000124469	0.000379742	4.17942e-05	0.000556233	0.000855439
18	88	Lemon Sorbet	18-THC	C3-THC	6.96455e-05	0.000513305	0.000855267	0.000149975	0.0682542	0.00148931	0.000483206	0.000108465	0.000577626	0.00074656	0.00361788	0.000103044	0.000764564	6.77021e-05	4.11593e-05	0.000454412	0.000328293	7.19173e-05	0.000298302	0.00256856	8.03358e-05	0.00070584	0.000710473	0.000598407	0.000358095	0.000161456	0.00147077	0.000264258	0.0002775	1.96875e-05	7.85156e-05	9.79687e-05	3.16406e-05	2.26172e-05	0.000594929	0.000634316	3.98585e-05	0.000416745	9.17453e-05	0.000148751	0.000137616	0.000468058	4.43814e-05	0.000505785	0.000844473
18	89	Lemon Sorbet	18-THC	C3-THC	7.19577e-05	0.000603216	0.000519722	0.000154954	0.0652723	0.0012476	0.000444171	8.48279e-05	0.000462324	0.000581412	0.00214789	8.20932e-05	0.000456691	9.03892e-05	2.40491e-05	0.000302132	0.00028481	6.2098e-05	0.000265686	0.00223901	5.91189e-05	0.000616761	0.000436327	0.000444112	0.000285215	0.000137854	0.0011992	0.000220505	0.00019306	1.7153e-05	7.52366e-05	7.22792e-05	3.05205e-05	2.09385e-05	0.000597444	0.000629744	4.82184e-05	0.000322076	7.4361e-05	0.000125681	0.000128165	0.000458328	4.94477e-05	0.000588901	0.000963198
18	90	Lemon Sorbet	18-THC	C3-THC	6.76419e-05	0.000704037	0.000283285	0.00014566	0.0594751	0.00151488	0.00031905	6.65253e-05	0.000360371	0.000754981	0.00183981	0.000117848	0.000449145	9.04651e-05	5.2696e-05	0.000280424	0.000252704	5.84147e-05	0.000219519	0.00227492	5.87553e-05	0.000635416	0.000580078	0.000466294	0.000220749	0.000160405	0.00115143	0.000373443	0.000315159	2.36193e-05	0.000143831	0.000162397	3.12573e-05	3.302e-05	0.000665948	0.000713793	4.43182e-05	0.000609404	0.000110502	0.000135379	0.000116984	0.000457384	5.03181e-05	0.000538637	0.00103542
19	6	Meat Head	19-THC	C3-THC	0	0.00747131	0.000561168	0.000912138	0.177764	0.00247479	0.000538156	0.000156036	0.000796893	0.00446167	0.004016	4.39944e-05	5.50038e-05	5.13417e-05	6.37896e-05	0.000400424	0.000361895	8.41712e-05	0.000404919	0.00324517	0.000862364	0.00100541	0.000924375	0.000731742	0.000398112	0.000224583	0.000453305	0	0	0	9.09875e-05	0.000119201	3.66771e-05	4.33777e-05	0	0	0	0.00104473	0.000370671	9.37134e-05	0.00013161	0.000350837	7.10579e-05	0.00061546	0.00141635
19	7	Meat Head	19-THC	C3-THC	0	0.00893942	0.000461666	0.000857605	0.152101	0.00265659	0.000407336	0.000114165	0.000598823	0.00339307	0.00286287	5.11897e-05	0.000153723	5.29235e-05	0.000281902	0.000267054	0.000261751	6.40237e-05	0.000279306	0.00282364	0.000638883	0.000879616	0.000661384	0.000584136	0.000315956	0.000185659	0.000448009	0	0	0	6.384e-05	0.00023016	3.66e-05	6.84e-05	0	0	0	0.000644917	0.000271395	0.000104135	0.000121758	0.000362459	5.53551e-05	0.000542651	0.00137655
19	9	Meat Head	19-THC	C3-THC	0	0.00556211	0.000490727	0.000703677	0.163237	0.00198257	0.00053458	0.000157824	0.000790699	0.00341314	0.00400144	3.66087e-05	4.77926e-05	2.82887e-05	5.94548e-05	0.000507298	0.000345593	7.83645e-05	0.000377725	0.00353651	0.00075255	0.00109169	0.000906743	0.000766187	0.000405867	0.00023594	0.000318743	0	0	0	0.00010463	0.000135532	4.16667e-05	2.98611e-05	0	0	0	0.000755695	0.000295773	8.83344e-05	0.000116778	0.000280953	5.35502e-05	0.000631137	0.00125707
19	10	Meat Head	19-THC	C3-THC	0	0.00940387	0.0003666	0.000808444	0.155644	0.00258677	0.000425821	0.000119112	0.000618827	0.00363005	0.00315334	4.7215e-05	7.31713e-05	3.33881e-05	4.79331e-05	0.000237576	0.000264898	6.16365e-05	0.000268434	0.00297205	0.000685254	0.000918537	0.000752551	0.000603018	0.000317558	0.000169531	0.000480665	0	0	0	7.39546e-05	0.000139068	3.97849e-05	4.25329e-05	0	0	0	0.000741358	0.000320363	0.000114202	8.21615e-05	0.000388019	3.96423e-05	0.000263985	0.000957197
20	16	Nanitro	20-THC	C3-THC	0	0.0135715	0.000872053	0.00113755	0.182525	0.00573011	0.00345246	0.000122007	0.00118556	0.00622446	0.00127967	0	0.001153	0.000151562	3.45782e-05	0.000874474	0.000238448	9.83429e-05	0.000285773	0.000774135	0.00016671	0.0003798	0.000203568	0	0	0	0.00015113	0.000233505	0.000219944	2.08168e-05	9.9088e-05	8.99286e-05	2.65266e-05	1.68914e-05	0.000706577	0.000630366	3.9937e-05	0.000341119	5.17527e-05	0.000145398	0.000158193	0.000379097	6.98285e-05	0.000929054	0.00157859
20	17	Nanitro	20-THC	C3-THC	0	0.0117064	0.000533435	0.00113074	0.177127	0.00697206	0.00258573	9.02163e-05	0.000835385	0.00398016	0.000833488	0	0.00071394	0.000219225	9.71241e-05	0.000589287	0.000181249	7.73385e-05	0.000195875	0.000655875	0.000133584	0.000323878	0.000162902	0	0	0	0.000148311	0.00038085	0.000312051	2.03588e-05	0.000161934	0.000124727	2.98362e-05	2.12949e-05	0.000598472	0.000545828	3.53702e-05	0.000313749	6.43948e-05	0.00011429	0.000135289	0.000293897	6.67679e-05	0.000916451	0.00176925
20	18	Nanitro	20-THC	C3-THC	0	0.0136619	0.000460972	0.00111673	0.169364	0.00634962	0.00320859	0.000116601	0.0010073	0.00629506	0.00147953	0	0.00124983	0.000128186	0.000229223	0.000697454	0.000245697	8.7022e-05	0.000273911	0.000829093	0.000190802	0.000400068	0.000202158	0	0	0	0.000192593	0.000135431	0.000175659	1.40385e-05	6.42941e-05	5.73339e-05	2.91388e-05	1.84035e-05	0.000251519	0.000401752	2.41822e-05	0.000295794	0.000141121	0.000166244	0.000176904	0.000430806	6.51246e-05	0.000865034	0.00140356
20	20	Nanitro	20-THC	C3-THC	0	0.0115943	0.000449127	0.0010246	0.156575	0.00658041	0.00273281	9.86396e-05	0.00087782	0.00501447	0.000986923	0	0.000938264	0.000163185	3.98632e-05	0.000648812	0.000157595	6.39459e-05	0.000177829	0.000663868	0.00014045	0.000326743	0.000167746	0	0	0	0.000163799	0.000302125	0.000267887	2.25502e-05	0.000155018	0.000107556	3.24675e-05	1.79457e-05	0.000607577	0.000472139	2.90055e-05	0.000533228	9.79084e-05	8.5855e-05	9.0595e-05	0.000197955	7.61665e-05	0.000783145	0.00150845
21	51	Platinum Jelly Punch	21-THC	C3-THC	7.25447e-05	0.00489974	0.000523962	0.000881665	0.102225	0.00529376	0.000919423	0.00022274	0.00110594	0.00103174	0.00369963	0	0.00119524	0.000103629	3.05988e-05	0.000317335	0.000583696	0.0001199	0.000786227	0.00147873	0.000112434	0.000568284	0.00015141	0.000400341	0.000221328	0.000144045	0.000111126	0.000235315	0.000183353	1.81926e-05	0.000226516	0.000340071	3.66231e-05	6.46849e-05	0.000494614	0.000592037	4.2623e-05	0.000968618	0.000198361	0.000129006	0.000136804	0.000420349	4.66731e-05	0.000529215	0.000878043
21	52	Platinum Jelly Punch	21-THC	C3-THC	6.89463e-05	0.00656127	0.000637455	0.00111372	0.122262	0.00482195	0.00104015	0.0002596	0.00123457	0.00121763	0.00360855	0	0.00103678	0.000106705	4.01869e-05	0.000358784	0.000533944	0.000116274	0.000763221	0.0017881	0.000162331	0.000687642	0.000239057	0.000526163	0.00028109	0.000166732	0.000184894	0.000125322	0.000111254	8.7925e-06	0.000183236	0.000144197	3.75147e-05	2.95428e-05	0.000262855	0.00025209	1.50237e-05	0.000996175	0.000223226	0.000130165	0.00012496	0.000392651	4.73977e-05	0.000537855	0.000798694
21	53	Platinum Jelly Punch	21-THC	C3-THC	6.4473e-05	0.00653638	0.000596096	0.00123488	0.131806	0.00340041	0.00107459	0.000217818	0.00106838	0.000873802	0.00378271	0	0.00131868	0.000122285	3.20882e-05	0.000279894	0.000473984	0.00011677	0.000666763	0.00177527	0.000161364	0.000693947	0.000185118	0.000502554	0.000336261	0.00018613	0.000186249	0.000139802	0.000117391	1.24506e-05	0.000187115	0.000226245	3.78261e-05	3.49802e-05	0.00036971	0.000363362	1.72806e-05	0.00109267	0.000233229	0.000128005	0.000121489	0.000402941	5.11422e-05	0.000524668	0.000919509
21	55	Platinum Jelly Punch	21-THC	C3-THC	7.04663e-05	0.00570688	0.000508951	0.0010678	0.134161	0.00343139	0.00166793	0.00023656	0.00130387	0.000660026	0.00405537	0	0.00138293	9.71874e-05	0.000148921	0.00041276	0.000561987	0.000128592	0.000831466	0.00226418	0.000138043	0.000873514	0.000241396	0.000658551	0.000391265	0.000218558	0.000183881	9.67059e-05	7.63529e-05	5.41176e-06	0.000157176	8.83529e-05	3.83529e-05	2.32941e-05	0.000382909	0.000434065	2.7989e-05	0.000687025	0.000158173	0.000101384	0.000135197	0.000359669	4.71016e-05	0.000615899	0.000837171
22	32	SBSK2 (Lemon Thai)	22-THC	C3-THC	5.9943e-05	0.00787126	0.000493579	0.000728511	0.117864	0.00378484	0.0010452	4.26065e-05	0.00136232	0.000783504	0.000732054	7.10853e-05	0.00183311	0.000136469	0.00316234	0.000233493	0.00012749	3.21427e-05	0.00041213	0.000948938	7.05664e-05	0.00038853	0.000301411	0.000369233	0.000204511	0.000108439	0.000781409	0.000352607	0.00026825	2.29432e-05	4.69293e-05	1.84241e-05	3.3372e-05	1.43685e-05	0.00121579	0.000729708	5.56725e-05	4.21053e-05	2.39766e-05	0.000126243	0.000138373	0.00041299	5.18926e-05	0.000591081	0.00105044
22	33	SBSK2 (Lemon Thai)	22-THC	C3-THC	7.43169e-05	0.00679224	0.00068711	0.000680253	0.107598	0.00356481	0.00103553	3.97404e-05	0.00135601	0.00079295	0.00071457	6.73944e-05	0.00203864	0.00014198	0.00321054	0.000199393	0.000102131	3.54986e-05	0.000435088	0.00088555	5.80735e-05	0.000313705	0.000228204	0.000316891	0.000178942	0.00010547	0.000662265	0.000155737	0.000199482	1.66135e-05	5.56972e-05	1.84064e-05	3.40637e-05	1.3745e-05	0.00123154	0.000644977	5.60748e-05	4.76636e-05	4.39252e-05	0.000129604	0.000139567	0.000428577	5.08017e-05	0.000597256	0.00109879
22	34	SBSK2 (Lemon Thai)	22-THC	C3-THC	7.20623e-05	0.00829506	0.000666265	0.000731678	0.123286	0.00264461	0.00111862	4.26277e-05	0.00141708	0.000745816	0.000791871	7.12046e-05	0.00140935	0.000115121	0.0024591	0.000245447	0.00011297	3.52667e-05	0.000430466	0.000834207	6.07023e-05	0.000303979	0.000251867	0.000356758	0.00020709	0.000121316	0.000671194	0.000329741	0.000257092	1.97492e-05	5.10188e-05	1.85737e-05	2.97414e-05	1.64577e-05	0.000933215	0.000525148	3.53499e-05	3.36892e-05	2.71649e-05	0.000134561	0.000116336	0.000391564	3.74536e-05	0.000397511	0.000701916
23	27	Super Sherbet	23-THC	C3-THC	0	0.00925965	0.000539709	0.00112432	0.174081	0.00956598	0.000747689	0.000221565	0.00107737	0.00268086	0.00541319	0	0.000159454	6.69707e-05	6.57588e-05	0.00104186	0.000644593	0.000133483	0.000711888	0.00252078	0.000440163	0.00108187	0.00106031	0	0	0	0.000375385	0.000210257	0.000261037	1.76677e-05	0.000140523	0.000180421	4.21217e-05	4.65679e-05	0.00056873	0.000694529	3.96565e-05	0.00104221	0.000306709	0.000137951	0.000163709	0.000399033	6.65118e-05	0.000690786	0.00170004
23	28	Super Sherbet	23-THC	C3-THC	0	0.010368	0.000531868	0.00117258	0.173942	0.0083816	0.000645219	0.000188681	0.000924042	0.00309102	0.00488609	0	0.000127246	5.88322e-05	0.00012422	0.000781058	0.0005245	0.000110926	0.000594491	0.00259284	0.000496863	0.00109564	0.000894528	0	0	0	0.000403204	0.000107906	0.000151233	1.20939e-05	0.000112485	7.65558e-05	3.81605e-05	2.80626e-05	0.000379509	0.000464715	4.49763e-05	0.000773022	0.000218473	0.00011125	0.000135474	0.000327084	6.83508e-05	0.000601029	0.00152718
23	30	Super Sherbet	23-THC	C3-THC	6.2923e-05	0.00984501	0.00050919	0.00139396	0.19654	0.00638273	0.000710191	0.000209821	0.00102256	0.00358259	0.00529025	0	0.000147512	6.23874e-05	0.000356314	0.000893078	0.000611169	0.000140052	0.000694	0.00297335	0.000584632	0.00121078	0.00115116	0	0	0	0.000444253	0.000121628	0.000178372	1.81963e-05	0.000124142	0.000103911	3.31604e-05	3.16042e-05	0.000306677	0.00034531	2.57552e-05	0.000683227	0.000183625	0.000110732	0.000107394	0.000259347	6.76514e-05	0.00054399	0.00129074
